# Supplementary material for: Yuhuangmiao: the socio-cultural dynamics of a community between the steppes and the Chinese plains
Source: Asian Archaeol. 2024 Dec 9;8(2):229–49. doi: 10.1007/s41826-024-00098-4 (PMC11652592; doi:10.1007/s41826-024-00098-4)
Supplement: Supplementary file 1 — Supplementary file1 (XLSX 48 KB) [file 41826_2024_98_MOESM1_ESM.xlsx]

## Sheet: Summary
Supplementary Information (SI)
Article	Yuhuangmiao: the socio-cultural dynamics of a community between the steppes and the Chinese plains
Journal	Asian archaeology
Authors	Limin Huan1 (ORCID: 0000-0003-2398-7613), Ursula Brosseder1 (ORCID: 0000-0003-2157-9907)
	1 LEIZA (Leibniz-Zentrum für Archäologie), Dept. Prehistory, Mainz, Germany
Corresponding author	Limin Huan (limin.huan@leiza.de)
Online Resource 1: Archaeology of the Yuhuangmiao culture and the Yanhuai Basin
Worksheet	Description
S2-1	Sites attributed to the Yuhuangmiao culture (Hong 2014) (Fig. 2)
S2-2	Fieldwork conducted at sites related with the Yuhuangmiao culture
S2-3	Sites recorded by the Second National Survey in the Beijing-Zhangjiakou area (time period: first millennium BCE; data source: Guojia 2013) (Fig. S6)

## Sheet: 1_Yuhuangmiao culture
a. Yanhuai Basin
Site	Site_Original	Province	City	County	X	Y	Graves_discovered	Report	ID on Fig. 2
Baimiao	白庙 (北)	Hebei	Zhangjiakou	宣化区	115.393	40.6822	108	Y	1
Banjing	板井	Hebei	Zhangjiakou	阳原县	114.707	40.2577	1	Y	2
Beixinbao	北辛堡	Hebei	Zhangjiakou	怀来县	115.745	40.4161	12	Y	3
Changliying	常里营	Beijing	Beijing	延庆县	116.053	40.5374		N	4
Daolazui	倒拉嘴	Hebei	Zhangjiakou	涿鹿县	115.07	40.0788	1	Y	5
Donghuiling	东灰岭	Beijing	Beijing	延庆县	116.196	40.4918		N	6
Ganzibao	甘子堡	Hebei	Zhangjiakou	怀来县	115.769	40.4323	21	Y	7
Huangtupo	黄土坡	Hebei	Zhangjiakou	宣化区	115.341	40.7134		Y	8
Hujiaying	胡家营	Beijing	Beijing	延庆区	115.809	40.4627		Y	9
Hulugou	葫芦沟	Beijing	Beijing	延庆区	116.016	40.5463	153	Y	-
Jiugou	九沟	Hebei	Zhangjiakou	阳原县	114.595	40.3338	100+	N	10
Liuchanggou	刘长沟	Hebei	Zhangjiakou	赤城县	115.945	40.869		Y	11
Longqingxia	龙庆峡	Beijing	Beijing	延庆区	116.005	40.5455	12	Y	12
Luojiatai	罗家台	Beijing	Beijing	延庆县	116.241	40.5102		N	13
Luopandi	罗盘地	Hebei	Zhangjiakou	涿鹿县	115.35	40.1348			14
Matiwan	马蹄湾	Beijing	Beijing	延庆县	116.251	40.492		N	15
Nihezi	泥河子	Hebei	Zhangjiakou	宣化区	115.116	40.566		Y	16
Sunjiagou	孙家沟	Hebei	Zhangjiakou	涿鹿县	115.076	40.2808	1	Y	17
Xiaobaiyang	小白阳	Hebei	Zhangjiakou	宣化区	115.395	40.7203	48	Y	18
Xiaobao	小堡	Beijing	Beijing	延庆县	116.138	40.5767	1	N	19
Xiliangguang	西梁垙	Beijing	Beijing	延庆区	116.009	40.5439	41	Y	-
Yuhuangmiao	玉皇庙	Beijing	Beijing	延庆区	115.893	40.5139	400+	Y	-
Zhongsuo	中所	Hebei	Zhangjiakou	赤城县	115.647	40.9939		N	20
b. Other areas
Site	Site_Original	Province	City	County	X	Y
Donggoudaoxia	东沟道下	Hebei	Chengde	丰宁满族自治县	116.662	41.2601
Hanjiafen	韩家坟	Hebei	Chengde	滦平县	117.331	40.8182
Huoyanjuliang	火焰驹梁	Hebei	Chengde	丰宁满族自治县	117.209	41.2206
Lishugoumen	梨树沟门	Hebei	Chengde	滦平县	117.521	41.1628
Luotuoliang	骆驼梁	Hebei	Chengde	隆化县	117.661	41.2639
Paotaishan	炮台山	Hebei	Chengde	滦平县	116.991	40.8947
Qingzigou	苘子沟	Hebei	Chengde	滦平县	117.353	41.001
Sidaogoumen	四道沟门	Hebei	Chengde	丰宁满族自治县	116.349	41.2814
Wudaogoumen	五道沟门	Hebei	Chengde	丰宁满族自治县	116.649	41.2344
Xinangou	西南沟	Hebei	Chengde	隆化县	117.415	41.746
Zhuanshan	转山	Hebei	Chengde	隆化县	117.803	41.6748

## Sheet: 2_Fieldwork
Site	Site_Original	Fieldwork type	Report type	Report
Hulugou	葫芦沟	excavation	preliminary	Jin 1989
Hulugou	葫芦沟	excavation	book	Beijingshi 2010
Longqingxia	龙庆峡	salvage	brief	Beijingshi 1994
Xiliangguang	西梁垙	excavation	preliminary	Jin 1989
Xiliangguang	西梁垙	excavation	book	Beijingshi 2010
Yuhuangmiao	玉皇庙	excavation	preliminary	Jin 1989
Yuhuangmiao	玉皇庙	excavation	book	Beijingshi 2007
Baimiao	白庙 (北)	salvage	preliminary	Zhang et al. 1985
Huangtupo	黄土坡	stray	brief	Arne 1933
Nihezi	泥河子	stray	brief	Zhang and Tao 1983
Xiaobaiyang	小白阳	survey	brief	Tao 1985
Beixinbao	北辛堡	stray	brief	Ao and Li 1964
Ganzibao	甘子堡	salvage	brief	He and Liu 1993
Daolazui	倒拉嘴	salvage	brief	Chen 1999
Sunjiagou	孙家沟	salvage	brief	Chen 1998
Liuchanggou	刘长沟	survey	brief	Wang et al. 2018
Banjing	板井	survey	brief	Ren 1988
Hujiaying	胡家营	excavation	book	Beijingshi 2015

## Sheet: 3_Yanhuai Basin
Site	Site_Original	Province	City	County	X	Y	Culture
Hulugou	葫芦沟	Beijing	Beijing	延庆区	116.016	40.5463	Yuhuangmiao
Longqingxia	龙庆峡	Beijing	Beijing	延庆区	116.005	40.5455	Yuhuangmiao
Xibozi	西拨子	Beijing	Beijing	延庆区	115.976	40.3606	Xibozi
Xiliangguang	西梁垙	Beijing	Beijing	延庆区	116.009	40.5439	Yuhuangmiao
Yuhuangmiao	玉皇庙	Beijing	Beijing	延庆区	115.893	40.5139	Yuhuangmiao
Changliying	常里营	Beijing	Beijing	延庆区	116.053	40.5374	Yuhuangmiao
Donghuiling	东灰岭	Beijing	Beijing	延庆区	116.196	40.4918	Yuhuangmiao
Luojiatai	罗家台	Beijing	Beijing	延庆区	116.241	40.5102	Yuhuangmiao
Matiwan	马蹄湾	Beijing	Beijing	延庆区	116.251	40.492	Yuhuangmiao
Xiaobao	小堡	Beijing	Beijing	延庆区	116.138	40.5767	Yuhuangmiao
Yanghuzhuang	杨户庄	Beijing	Beijing	延庆区	116.034	40.4561	-
Fuqianjie	府前街	Beijing	Beijing	怀柔区	116.633	40.3153	-
Fuqianxijie	府前西街	Beijing	Beijing	怀柔区	116.629	40.3154	-
Hongluosi	红螺寺	Beijing	Beijing	怀柔区	116.617	40.374	-
Nanfang	南房	Beijing	Beijing	怀柔区	116.689	40.3121	-
Yuyang	渔阳故城	Beijing	Beijing	怀柔区	116.736	40.3352	-
Huyucheng	虎峪城址	Beijing	Beijing	昌平区	116.147	40.2677	-
Junduxian	军都县故城	Beijing	Beijing	昌平区	116.178	40.1602	-
Xueshan	雪山	Beijing	Beijing	昌平区	116.178	40.2225	Upper Xiajiadian
Junzhuang	军庄	Beijing	Beijing	门头沟区	116.083	40.0059	-
Shizigou	狮子沟	Beijing	Beijing	门头沟区	115.688	39.9645	-
Wolonggang	卧龙岗	Beijing	Beijing	门头沟区	116.149	39.8974	-
Anzhuangtun	岸庄屯	Hebei	Zhangjiakou	万全县	114.512	40.6923	-
Beishacheng	北沙城	Hebei	Zhangjiakou	万全县	114.447	40.7127	-
Beishachengnan	北沙城南	Hebei	Zhangjiakou	万全县	114.453	40.6976	-
Beishachengxi	北沙城西	Hebei	Zhangjiakou	万全县	114.451	40.7079	-
Guobinggou	郭兵沟	Hebei	Zhangjiakou	万全县	114.526	40.8363	-
Hushanzhuang	胡山庄	Hebei	Zhangjiakou	万全县	114.579	40.7776	-
Liugou	柳沟	Hebei	Zhangjiakou	万全县	114.424	40.7731	-
Qianshuiguannan	前水关南	Hebei	Zhangjiakou	万全县	114.442	40.8217	-
Caiyuan	菜园	Hebei	Zhangjiakou	下花园区	115.279	40.4837	-
Baimiao	白庙 (北)	Hebei	Zhangjiakou	宣化区	115.393	40.6822	Yuhuangmiao
Beidasi	北大寺	Hebei	Zhangjiakou	宣化区	114.836	40.418	-
Beimenwai	北门外	Hebei	Zhangjiakou	宣化区	115.087	40.637	-
Cheniudi	车牛地	Hebei	Zhangjiakou	宣化区	115.316	40.67	-
Daxiliang	大西梁	Hebei	Zhangjiakou	宣化区	115.343	40.7215	-
Dishuiya	滴水崖	Hebei	Zhangjiakou	宣化区	114.908	40.5496	-
Dongjiayao	董家窑	Hebei	Zhangjiakou	宣化区	115.36	40.7156	-
Dongwangshan	东望山	Hebei	Zhangjiakou	宣化区	115.078	40.7599	-
Dongyangcheng	东阳城	Hebei	Zhangjiakou	宣化区	114.916	40.38	-
Fengjialiang	冯家梁	Hebei	Zhangjiakou	宣化区	114.911	40.2194	-
Fujiabao-1	付家堡	Hebei	Zhangjiakou	宣化区	114.899	40.2501	-
Fujiabao-1	傅家堡城址	Hebei	Zhangjiakou	宣化区	114.914	40.2472	-
Gaodi	高地	Hebei	Zhangjiakou	宣化区	114.915	40.5995	-
Gaojiageda	高家圪垯	Hebei	Zhangjiakou	宣化区	114.92	40.5865	-
Getaidi	圪台地	Hebei	Zhangjiakou	宣化区	115.319	40.6572	-
Geyubao	葛峪堡	Hebei	Zhangjiakou	宣化区	115.194	40.7456	-
Gucheng	古城	Hebei	Zhangjiakou	宣化区	115.336	40.6577	-
Hanlinzhuang	翰林庄	Hebei	Zhangjiakou	宣化区	115.249	40.6056	-
Houjialiang	侯家梁	Hebei	Zhangjiakou	宣化区	114.861	40.1976	-
Huajialiang	花家梁	Hebei	Zhangjiakou	宣化区	115.407	40.6064	-
Huangtupo	黄土坡	Hebei	Zhangjiakou	宣化区	115.341	40.7134	Yuhuangmiao
Huogouyan	火沟堰	Hebei	Zhangjiakou	宣化区	115.23	40.6002	-
Jiangtailiang	将台梁	Hebei	Zhangjiakou	宣化区	114.925	40.3997	-
Lianjiazhai	连家寨	Hebei	Zhangjiakou	宣化区	114.893	40.5773	-
Lishi	立石	Hebei	Zhangjiakou	宣化区	114.978	40.4531	-
Liujiayao	刘家窑	Hebei	Zhangjiakou	宣化区	115.13	40.6368	-
Longtan	龙潭	Hebei	Zhangjiakou	宣化区	115.419	40.735	-
Mapu	马铺	Hebei	Zhangjiakou	宣化区	114.954	40.4101	-
Nihezi	泥河子	Hebei	Zhangjiakou	宣化区	115.116	40.566	Yuhuangmiao
Pengjiawan	彭家湾	Hebei	Zhangjiakou	宣化区	115.033	40.445	-
Wanghewan	王河湾	Hebei	Zhangjiakou	宣化区	115.035	40.6814	-
Wangjiayao	王家窑	Hebei	Zhangjiakou	宣化区	114.836	40.6248	-
Wenquangou	温泉沟	Hebei	Zhangjiakou	宣化区	115.389	40.659	-
Xiageyu	下葛峪	Hebei	Zhangjiakou	宣化区	115.201	40.6323	-
Xiaobaiyang	小白阳	Hebei	Zhangjiakou	宣化区	115.395	40.7203	Yuhuangmiao
Xinyao	辛窑	Hebei	Zhangjiakou	宣化区	114.908	40.5736	-
Xiyangcheng	西阳城	Hebei	Zhangjiakou	宣化区	114.885	40.3894	-
Yangtianzhuang	样田庄	Hebei	Zhangjiakou	宣化区	114.742	40.393	-
Yanjia	阎家	Hebei	Zhangjiakou	宣化区	114.909	40.2967	-
Yuanzi	元子	Hebei	Zhangjiakou	宣化区	115.212	40.7301	-
Zhengpantai	正盘台	Hebei	Zhangjiakou	宣化区	115.422	40.7833	Upper Xiajiadian
Donghongqiying	东红旗营	Hebei	Zhangjiakou	崇礼县	115.2	41.0041	-
Dongtucheng	东土城	Hebei	Zhangjiakou	崇礼县	115.397	41.0817	-
Gaojiaying	高家营	Hebei	Zhangjiakou	崇礼县	114.984	40.8898	-
Zhangma	张马	Hebei	Zhangjiakou	崇礼县	115.282	40.9649	-
Beidaya	北大崖	Hebei	Zhangjiakou	怀安县	114.414	40.645	-
Beiguojiayao	北郭家窑	Hebei	Zhangjiakou	怀安县	114.588	40.6361	-
Beiwayao	北瓦窑	Hebei	Zhangjiakou	怀安县	114.446	40.4729	-
Chenjiayao	陈家窑	Hebei	Zhangjiakou	怀安县	114.317	40.4121	-
Dadun	大墩	Hebei	Zhangjiakou	怀安县	114.228	40.6855	-
Disanbao	第三堡	Hebei	Zhangjiakou	怀安县	114.601	40.4402	-
Diwuyao	第五窑	Hebei	Zhangjiakou	怀安县	114.603	40.442	-
Dongshacheng	东沙城	Hebei	Zhangjiakou	怀安县	114.485	40.5851	-
Dukoubao	渡口堡	Hebei	Zhangjiakou	怀安县	114.298	40.6863	-
Huiyaozi	灰窑子	Hebei	Zhangjiakou	怀安县	114.348	40.7207	-
Jiuhuaian	旧怀安城	Hebei	Zhangjiakou	怀安县	114.557	40.526	-
Jiuwangcheng	九王城	Hebei	Zhangjiakou	怀安县	114.745	40.7069	-
Jiuzhuang	旧庄	Hebei	Zhangjiakou	怀安县	114.358	40.5864	-
Liangjietai	两界台	Hebei	Zhangjiakou	怀安县	114.245	40.6832	-
Lianjiazhai	廉家寨	Hebei	Zhangjiakou	怀安县	114.699	40.5135	-
Lijiagou	李家沟	Hebei	Zhangjiakou	怀安县	114.607	40.3778	-
Liujiabao	刘家堡	Hebei	Zhangjiakou	怀安县	114.752	40.7021	-
Lixintun	李信屯	Hebei	Zhangjiakou	怀安县	114.3	40.5121	-
Lixintunbei	李信屯北	Hebei	Zhangjiakou	怀安县	114.296	40.5213	-
Miaopo	庙坡	Hebei	Zhangjiakou	怀安县	114.272	40.6519	-
Renjiayao	任家窑	Hebei	Zhangjiakou	怀安县	114.506	40.553	-
Ruanjiayao	阮家窑	Hebei	Zhangjiakou	怀安县	114.322	40.6522	-
Sanzuofen	三座坟	Hebei	Zhangjiakou	怀安县	114.369	40.6599	-
Shayanggou	杀羊沟	Hebei	Zhangjiakou	怀安县	114.319	40.6832	-
Shipodixi	石坡底西	Hebei	Zhangjiakou	怀安县	114.743	40.5437	-
Shitouleng	石头楞	Hebei	Zhangjiakou	怀安县	114.28	40.6343	-
Shuihaowa	水壕洼	Hebei	Zhangjiakou	怀安县	114.477	40.6348	-
Shuizhatunxi	水闸屯西	Hebei	Zhangjiakou	怀安县	114.431	40.5993	-
Wanghutun	王虎屯	Hebei	Zhangjiakou	怀安县	114.364	40.43	-
Wanghutunbei	王虎屯	Hebei	Zhangjiakou	怀安县	114.37	40.4313	-
Xiaobeiliang	小北梁	Hebei	Zhangjiakou	怀安县	114.588	40.4525	-
Xiawangtun	下王屯	Hebei	Zhangjiakou	怀安县	114.383	40.4428	-
Xibeikou	西北口	Hebei	Zhangjiakou	怀安县	114.602	40.4398	-
Xihuapiling	西化皮岭	Hebei	Zhangjiakou	怀安县	114.729	40.4552	-
Xinlongwan	新龙湾	Hebei	Zhangjiakou	怀安县	114.226	40.6835	-
Xipingshan	西坪山	Hebei	Zhangjiakou	怀安县	114.23	40.7048	-
Xiwanbao	西湾堡	Hebei	Zhangjiakou	怀安县	114.356	40.594	-
Xiyanghe	西洋河	Hebei	Zhangjiakou	怀安县	114.259	40.6832	-
Yanjiagou	阎家沟	Hebei	Zhangjiakou	怀安县	114.313	40.5146	-
Yinfang	殷房	Hebei	Zhangjiakou	怀安县	114.747	40.4908	-
Zhangjiachang	张家场	Hebei	Zhangjiakou	怀安县	114.404	40.5801	-
Zhangjitun	张纪屯	Hebei	Zhangjiakou	怀安县	114.351	40.6901	-
Anyingbao	安营堡	Hebei	Zhangjiakou	怀来县	115.52	40.4983	-
Beixinbao	北辛堡	Hebei	Zhangjiakou	怀来县	115.745	40.4161	Yuhuangmiao
Beizhai	北寨	Hebei	Zhangjiakou	怀来县	115.637	40.2791	-
Chenjiapo	陈家铺	Hebei	Zhangjiakou	怀来县	115.614	40.5049	-
Dagucheng	大古城	Hebei	Zhangjiakou	怀来县	115.683	40.3151	-
Dongbali	东八里	Hebei	Zhangjiakou	怀来县	115.451	40.4274	-
Erying	二营	Hebei	Zhangjiakou	怀来县	115.709	40.3525	-
Fangjiachong	方家冲	Hebei	Zhangjiakou	怀来县	115.772	40.4374	-
Ganzibao	甘子堡	Hebei	Zhangjiakou	怀来县	115.769	40.4323	Yuhuangmiao
Guanting xincun	官厅新村	Hebei	Zhangjiakou	怀来县	115.576	40.2497	-
Honggouliang	洪沟梁	Hebei	Zhangjiakou	怀来县	115.601	40.3275	-
Jiahe	夹河	Hebei	Zhangjiakou	怀来县	115.451	40.3546	-
Jiaozhuang	焦庄	Hebei	Zhangjiakou	怀来县	115.834	40.3216	-
Jimingyi	鸡鸣驿	Hebei	Zhangjiakou	怀来县	115.308	40.447	-
Liangzhuang	梁庄	Hebei	Zhangjiakou	怀来县	115.368	40.456	-
Liuying	六营	Hebei	Zhangjiakou	怀来县	115.659	40.3523	-
Niugouwan	牛沟湾	Hebei	Zhangjiakou	怀来县	115.533	40.3587	-
Pingjiliang	平脊梁	Hebei	Zhangjiakou	怀来县	115.381	40.4538	-
Sangshuliang	桑树梁	Hebei	Zhangjiakou	怀来县	115.524	40.2893	-
Sanying	三营	Hebei	Zhangjiakou	怀来县	115.705	40.3554	-
Shangmeidi	尚梅地	Hebei	Zhangjiakou	怀来县	115.523	40.4886	-
Shaying	沙营	Hebei	Zhangjiakou	怀来县	115.492	40.355	-
Shiermudi	十二亩地	Hebei	Zhangjiakou	怀来县	115.522	40.4892	-
Siying	四营	Hebei	Zhangjiakou	怀来县	115.675	40.3443	-
Siyingnan	四营南	Hebei	Zhangjiakou	怀来县	115.686	40.3434	-
Sunzhuang	孙庄	Hebei	Zhangjiakou	怀来县	115.513	40.1725	-
Tuchangpo	土场坡	Hebei	Zhangjiakou	怀来县	115.686	40.3512	-
Wanyao	万窑	Hebei	Zhangjiakou	怀来县	115.539	40.323	-
Wayaodi	瓦窑地	Hebei	Zhangjiakou	怀来县	115.407	40.4057	-
Xiaodongliang	小东梁	Hebei	Zhangjiakou	怀来县	115.502	40.3527	-
Xiaonanxinbao	小南辛堡	Hebei	Zhangjiakou	怀来县	115.749	40.3269	-
Xidaliang	西大梁	Hebei	Zhangjiakou	怀来县	115.532	40.361	-
Xiguaidi	西拐地	Hebei	Zhangjiakou	怀来县	115.573	40.2612	-
Xiliangdi	西梁地	Hebei	Zhangjiakou	怀来县	115.392	40.41	-
Zhangguanying	张官营	Hebei	Zhangjiakou	怀来县	115.536	40.3029	-
Zhuwobao	珠窝堡	Hebei	Zhangjiakou	怀来县	115.566	40.2521	-
Changyukou	常峪口	Hebei	Zhangjiakou	桥东区	115.145	40.7596	-
Lizhihuizhuang	李指挥庄	Hebei	Zhangjiakou	桥东区	115.074	40.7135	-
Xiwangshan	西望山	Hebei	Zhangjiakou	桥东区	115.051	40.7405	-
Zhoudingtun	周顶屯	Hebei	Zhangjiakou	桥东区	115.099	40.7465	-
Zhuangwa	庄洼	Hebei	Zhangjiakou	桥东区	115.361	40.7253	-
Dongwanzi	东湾子	Hebei	Zhangjiakou	桥西区	114.897	40.8522	-
Gaojiatun	高家屯	Hebei	Zhangjiakou	桥西区	114.866	40.779	-
Xujiazhuang	许家庄	Hebei	Zhangjiakou	桥西区	114.823	40.7565	-
Baodai	保岱城址	Hebei	Zhangjiakou	涿鹿县	115.134	40.2866	-
Baodai	保岱	Hebei	Zhangjiakou	涿鹿县	115.195	40.3336	-
Baojiakou	鲍家口	Hebei	Zhangjiakou	涿鹿县	115.359	40.0869	-
Beipodi	北坡地	Hebei	Zhangjiakou	涿鹿县	115.297	40.1721	-
Chadao	岔道	Hebei	Zhangjiakou	涿鹿县	115.158	40.194	-
Chadaodong	岔道东	Hebei	Zhangjiakou	涿鹿县	115.162	40.1807	-
Chiyouzhai	蚩尤寨址	Hebei	Zhangjiakou	涿鹿县	115.423	40.2051	-
Daolazui	倒拉嘴	Hebei	Zhangjiakou	涿鹿县	115.07	40.0788	Yuhuangmiao
Daolazuinan	倒拉嘴南	Hebei	Zhangjiakou	涿鹿县	115.071	40.0756	-
Daolazuixi	倒拉嘴西	Hebei	Zhangjiakou	涿鹿县	115.062	40.0818	-
Daxieyang	大斜阳	Hebei	Zhangjiakou	涿鹿县	115.251	40.1369	-
Dongliang	东梁	Hebei	Zhangjiakou	涿鹿县	115.475	40.1249	-
Dongpoliang	东坡梁	Hebei	Zhangjiakou	涿鹿县	115.294	40.1774	-
Dongshan	东山	Hebei	Zhangjiakou	涿鹿县	115.489	40.1324	-
Dongyuan	东园	Hebei	Zhangjiakou	涿鹿县	115.248	40.3346	-
Erfendi	二坟地	Hebei	Zhangjiakou	涿鹿县	115.168	40.2686	-
Fanshan	矾山	Hebei	Zhangjiakou	涿鹿县	115.425	40.2182	-
Fenghuangzhuang	凤凰庄	Hebei	Zhangjiakou	涿鹿县	115.219	40.1652	-
Gaojiawa	高家洼	Hebei	Zhangjiakou	涿鹿县	115.46	40.1093	-
Guchengliang	古城梁	Hebei	Zhangjiakou	涿鹿县	115.294	40.1738	-
Gufobao	古佛堡	Hebei	Zhangjiakou	涿鹿县	115.043	40.0433	-
Heishan	黑山	Hebei	Zhangjiakou	涿鹿县	115.35	40.195	-
Hougounan	后沟南城址	Hebei	Zhangjiakou	涿鹿县	115.112	40.1164	-
Hougouxi	后沟西城址	Hebei	Zhangjiakou	涿鹿县	115.107	40.1211	-
Houjiapo	侯家坡	Hebei	Zhangjiakou	涿鹿县	115.075	40.3689	-
Houwa	后洼	Hebei	Zhangjiakou	涿鹿县	115.253	40.1475	-
Huaishugou	槐树沟	Hebei	Zhangjiakou	涿鹿县	115.052	40.3679	-
Huiyao	辉耀	Hebei	Zhangjiakou	涿鹿县	115.146	40.254	-
Jiaochangliang	校场梁	Hebei	Zhangjiakou	涿鹿县	115.178	40.2332	-
Jiaojialiang	焦家梁	Hebei	Zhangjiakou	涿鹿县	115.484	40.1527	-
Jiqingbao	吉庆堡	Hebei	Zhangjiakou	涿鹿县	115.281	40.1726	-
Laodaowan	老道湾	Hebei	Zhangjiakou	涿鹿县	114.976	40.329	-
Lingtou	岭头	Hebei	Zhangjiakou	涿鹿县	115.291	40.1835	-
Liubao	六堡	Hebei	Zhangjiakou	涿鹿县	115.273	40.3429	-
Liubaobei	六堡北	Hebei	Zhangjiakou	涿鹿县	115.269	40.337	-
Liushuzhuang	柳树庄	Hebei	Zhangjiakou	涿鹿县	115.459	40.0922	-
Longwangtang	龙王堂	Hebei	Zhangjiakou	涿鹿县	115.375	40.3462	-
Luoyangou	罗晏沟	Hebei	Zhangjiakou	涿鹿县	115.181	40.1636	-
Nantaidi	南台地	Hebei	Zhangjiakou	涿鹿县	115.469	40.1203	-
Nanyuling	南榆岭	Hebei	Zhangjiakou	涿鹿县	115.389	40.1428	-
Qipandi	棋盘地	Hebei	Zhangjiakou	涿鹿县	115.294	40.1731	-
Quangou	泉沟	Hebei	Zhangjiakou	涿鹿县	114.996	40.2625	-
Shangtun	上屯	Hebei	Zhangjiakou	涿鹿县	115.302	40.1457	-
Shanjian	山尖	Hebei	Zhangjiakou	涿鹿县	115.243	40.3387	-
Shibeiliang	石碑梁	Hebei	Zhangjiakou	涿鹿县	115.389	40.3468	-
Shimen	石门	Hebei	Zhangjiakou	涿鹿县	115.187	40.1213	-
Shuimo	水磨	Hebei	Zhangjiakou	涿鹿县	115.402	40.2134	-
Sibao	四堡	Hebei	Zhangjiakou	涿鹿县	115.397	40.214	-
Sunjiagou	孙家沟	Hebei	Zhangjiakou	涿鹿县	115.076	40.2808	Yuhuangmiao
Tanzhuang	谭庄	Hebei	Zhangjiakou	涿鹿县	115.157	40.3911	-
Wangjiafen	王家坟	Hebei	Zhangjiakou	涿鹿县	115.294	40.1767	-
Wofo	卧佛	Hebei	Zhangjiakou	涿鹿县	115.309	40.1517	-
Wubao	五堡	Hebei	Zhangjiakou	涿鹿县	115.26	40.3387	-
Wubaoxibei	五堡西北	Hebei	Zhangjiakou	涿鹿县	115.256	40.342	-
Wushimudi	五十亩地	Hebei	Zhangjiakou	涿鹿县	115.269	40.1789	-
Xiaodongliang	小东梁	Hebei	Zhangjiakou	涿鹿县	115.309	40.3533	-
Xiaoxieyang	小斜阳	Hebei	Zhangjiakou	涿鹿县	115.212	40.1409	-
Xiashahe	下沙河	Hebei	Zhangjiakou	涿鹿县	115.019	40.0607	-
Xieyangguan	协阳关城址	Hebei	Zhangjiakou	涿鹿县	115.105	40.1217	-
Xiliang	西梁	Hebei	Zhangjiakou	涿鹿县	115.424	40.2197	-
Xiliangtou	西梁头	Hebei	Zhangjiakou	涿鹿县	115.237	40.1432	-
Xindian	辛店	Hebei	Zhangjiakou	涿鹿县	115.039	40.049	-
Xixiangguang	西相广	Hebei	Zhangjiakou	涿鹿县	115.175	40.2418	-
Xiyaogou	西窑沟	Hebei	Zhangjiakou	涿鹿县	114.975	40.337	-
Xiyuan	溪源	Hebei	Zhangjiakou	涿鹿县	115.084	40.3178	-
Yangquangou	羊圈沟	Hebei	Zhangjiakou	涿鹿县	115.242	40.3404	-
Yaozitou	窑子头	Hebei	Zhangjiakou	涿鹿县	115.127	40.2929	-
Yechang	野场	Hebei	Zhangjiakou	涿鹿县	115.262	40.1551	-
Yegou	野沟	Hebei	Zhangjiakou	涿鹿县	115.285	40.1796	-
Zhangzhuang	张庄	Hebei	Zhangjiakou	涿鹿县	115.156	40.3436	-
Zhuolu Gucheng	涿鹿故城	Hebei	Zhangjiakou	涿鹿县	115.247	40.3445	-
Zuoweicheng	左卫城址	Hebei	Zhangjiakou	涿鹿县	115.201	40.1455	-
Baihoubao	白后堡	Hebei	Zhangjiakou	蔚县	114.484	39.8643	-
Bailesi	白乐四	Hebei	Zhangjiakou	蔚县	114.879	39.9576	-
Beiyangzhuang	北杨庄	Hebei	Zhangjiakou	蔚县	114.56	39.9096	-
Changning	常宁	Hebei	Zhangjiakou	蔚县	114.948	40.0078	-
Chenjiawan-1	陈家湾	Hebei	Zhangjiakou	蔚县	114.853	39.983	-
Chenjiawan-2	陈家湾城址	Hebei	Zhangjiakou	蔚县	114.853	39.9799	-
Cuijiazhuang	崔家庄	Hebei	Zhangjiakou	蔚县	114.54	39.8058	-
Dadezhuang-1	大德庄	Hebei	Zhangjiakou	蔚县	114.686	39.9256	-
Dadezhuang-2	大德庄	Hebei	Zhangjiakou	蔚县	114.672	39.9225	-
Daiwangcheng	代王城	Hebei	Zhangjiakou	蔚县	114.666	39.8939	-
Daxinliu	大辛柳	Hebei	Zhangjiakou	蔚县	114.896	40.0533	-
Dongdian	东店	Hebei	Zhangjiakou	蔚县	114.942	40.02	-
Dongshuangta	东双塔	Hebei	Zhangjiakou	蔚县	114.674	40.0011	-
Dushu	独树	Hebei	Zhangjiakou	蔚县	114.596	39.8928	-
Fanjiabao	范家堡	Hebei	Zhangjiakou	蔚县	114.918	40.0293	-
Hengjian	横涧	Hebei	Zhangjiakou	蔚县	114.744	39.9268	-
Huangjiazhuang	黄家庄	Hebei	Zhangjiakou	蔚县	114.582	39.8784	-
Lüjiazhuang	吕家庄	Hebei	Zhangjiakou	蔚县	114.537	39.7951	-
Luzijian	芦子涧	Hebei	Zhangjiakou	蔚县	114.621	40.0393	-
Miaojiazhai	苗家寨	Hebei	Zhangjiakou	蔚县	114.773	39.9397	-
Nanmazhuang	南马庄	Hebei	Zhangjiakou	蔚县	114.481	39.7413	-
Nanxiji	南洗冀	Hebei	Zhangjiakou	蔚县	114.717	39.9794	-
Sanguan	三关	Hebei	Zhangjiakou	蔚县	114.786	39.9255	-
Shanglitai	上利台	Hebei	Zhangjiakou	蔚县	114.731	40.0172	-
Shuiquanzhuang	水泉庄	Hebei	Zhangjiakou	蔚县	114.939	40.1463	-
Siguanbao	苏官堡	Hebei	Zhangjiakou	蔚县	114.436	39.7804	-
Songzhikou	松枝口	Hebei	Zhangjiakou	蔚县	114.878	39.882	-
Taohuaba	桃花八	Hebei	Zhangjiakou	蔚县	114.996	40.0672	-
Tianjiapo	田家坡	Hebei	Zhangjiakou	蔚县	114.648	40.0874	-
Wuchacun	五岔村	Hebei	Zhangjiakou	蔚县	114.398	39.9322	-
Wujiaqian	吴家浅	Hebei	Zhangjiakou	蔚县	114.626	39.9728	-
Xiaogucheng	小固城	Hebei	Zhangjiakou	蔚县	114.647	39.829	-
Xiaoyangquan	小羊圈	Hebei	Zhangjiakou	蔚县	114.914	40.0602	-
Xiapingyou	下平油	Hebei	Zhangjiakou	蔚县	114.611	39.9092	-
Xifangcheng	西方城	Hebei	Zhangjiakou	蔚县	114.683	39.9928	-
Xiguan	西关	Hebei	Zhangjiakou	蔚县	114.566	39.8446	-
Xihe	西合	Hebei	Zhangjiakou	蔚县	114.769	39.9508	-
Xinjiazhuang	邢家庄	Hebei	Zhangjiakou	蔚县	114.54	39.7709	-
Xitaiping	西太平	Hebei	Zhangjiakou	蔚县	114.892	39.9986	-
Xixinzhuang	西辛庄	Hebei	Zhangjiakou	蔚县	114.696	39.925	-
Xizhuang	西庄	Hebei	Zhangjiakou	蔚县	114.771	39.981	-
Aijiagou	艾家沟	Hebei	Zhangjiakou	赤城县	115.784	40.6945	Upper Xiajiadian
Anjiagou	安家沟	Hebei	Zhangjiakou	赤城县	115.543	40.7456	-
Bamutai	八亩台	Hebei	Zhangjiakou	赤城县	116.246	40.8433	Upper Xiajiadian
Banbidian	半壁店	Hebei	Zhangjiakou	赤城县	115.992	40.823	-
Beipo	北坡	Hebei	Zhangjiakou	赤城县	116.068	40.9643	-
Beiwanzi	北湾子	Hebei	Zhangjiakou	赤城县	116.126	40.9316	-
Changliang	长梁	Hebei	Zhangjiakou	赤城县	115.92	40.82	Upper Xiajiadian
Changzhendi	长畛地	Hebei	Zhangjiakou	赤城县	115.561	40.7694	-
Chaoyangpo	朝阳坡	Hebei	Zhangjiakou	赤城县	116.012	40.9677	-
Dadongliang	大东梁	Hebei	Zhangjiakou	赤城县	115.946	40.8184	Upper Xiajiadian
Dahaituo	大海陀	Hebei	Zhangjiakou	赤城县	115.745	40.5834	-
Danangou	大南沟	Hebei	Zhangjiakou	赤城县	115.604	40.9769	-
Daodegou	道德沟	Hebei	Zhangjiakou	赤城县	116.245	40.8563	Upper Xiajiadian
Dengyanliang	蹬眼梁	Hebei	Zhangjiakou	赤城县	116.064	40.698	-
Dixialiang	底下梁	Hebei	Zhangjiakou	赤城县	115.847	41.0935	-
Dongmao	东卯	Hebei	Zhangjiakou	赤城县	116.253	40.8408	Upper Xiajiadian
Dongwankou	东万口	Hebei	Zhangjiakou	赤城县	116.072	40.9917	Upper Xiajiadian
Erdaowa	二道洼	Hebei	Zhangjiakou	赤城县	116.05	40.7333	-
Ershimudi	二十亩地	Hebei	Zhangjiakou	赤城县	116.248	40.8461	Upper Xiajiadian
Goumen	沟门	Hebei	Zhangjiakou	赤城县	116.285	40.8403	Upper Xiajiadian
Guandongliang	关东梁	Hebei	Zhangjiakou	赤城县	116.066	40.6941	-
Guanlufang	官路坊	Hebei	Zhangjiakou	赤城县	116.05	41.0134	-
Gushi	孤石	Hebei	Zhangjiakou	赤城县	116.046	41.0698	Upper Xiajiadian
Heidigou	黑地沟	Hebei	Zhangjiakou	赤城县	116.054	40.6916	Upper Xiajiadian
Heitugou	黑土沟	Hebei	Zhangjiakou	赤城县	115.244	40.8161	-
Houdadi	后大地	Hebei	Zhangjiakou	赤城县	116.169	40.8065	Upper Xiajiadian
Houliang	后梁	Hebei	Zhangjiakou	赤城县	115.913	40.8312	Upper Xiajiadian
Houyaogou	后窑沟	Hebei	Zhangjiakou	赤城县	115.94	40.7945	Upper Xiajiadian
Huaijia	槐家	Hebei	Zhangjiakou	赤城县	115.79	41.2104	-
Huangdigou	黄地沟	Hebei	Zhangjiakou	赤城县	116.068	40.6948	Upper Xiajiadian
Huangtuliang	黄土梁	Hebei	Zhangjiakou	赤城县	115.656	40.9612	-
Jiajialiang	贾家梁	Hebei	Zhangjiakou	赤城县	116.253	40.8557	Upper Xiajiadian
Jinbei	近北	Hebei	Zhangjiakou	赤城县	115.56	40.7276	-
Jindong	近东	Hebei	Zhangjiakou	赤城县	115.55	40.7159	-
Lamagou	喇嘛沟	Hebei	Zhangjiakou	赤城县	115.735	40.7306	Upper Xiajiadian
Liangjiagou	梁家沟	Hebei	Zhangjiakou	赤城县	115.95	40.8225	Upper Xiajiadian
Lihouliang	李后梁	Hebei	Zhangjiakou	赤城县	116.304	40.8338	-
Lijiabao	黎家堡	Hebei	Zhangjiakou	赤城县	115.85	40.7251	-
Lijiayao	李家窑	Hebei	Zhangjiakou	赤城县	115.965	40.9582	Upper Xiajiadian
Liuchanggou	刘长沟	Hebei	Zhangjiakou	赤城县	115.945	40.869	Yuhuangmiao
Longmensuo	龙门所	Hebei	Zhangjiakou	赤城县	115.974	40.9422	-
Longtouliang	龙头梁	Hebei	Zhangjiakou	赤城县	116.128	40.9277	Upper Xiajiadian
Lujiao	鹿叫	Hebei	Zhangjiakou	赤城县	116.149	41.1121	-
Maobao	猫包	Hebei	Zhangjiakou	赤城县	116.102	41.0991	Upper Xiajiadian
Maoyu	猫峪城址	Hebei	Zhangjiakou	赤城县	115.743	41.127	-
Miaoliangwan	庙梁湾	Hebei	Zhangjiakou	赤城县	116.014	40.9655	-
Nanmenwai	南门外	Hebei	Zhangjiakou	赤城县	115.582	40.7732	-
Nanyan	南岩	Hebei	Zhangjiakou	赤城县	115.579	40.7711	Upper Xiajiadian
Pingliang	平梁	Hebei	Zhangjiakou	赤城县	116.131	40.9229	Upper Xiajiadian
Qiansuo	前所	Hebei	Zhangjiakou	赤城县	115.544	40.8051	-
Qingluokou	青罗口	Hebei	Zhangjiakou	赤城县	116.029	40.6865	-
Qingluokounan	青罗口南	Hebei	Zhangjiakou	赤城县	116.023	40.6885	-
Qipanliang	棋盘梁	Hebei	Zhangjiakou	赤城县	115.943	40.7898	Upper Xiajiadian
Quanjiadian	全家店	Hebei	Zhangjiakou	赤城县	115.644	40.7722	-
Sandaoying	三道营	Hebei	Zhangjiakou	赤城县	116.386	40.7878	-
Sankuaishi	三块石	Hebei	Zhangjiakou	赤城县	116.33	40.8266	Upper Xiajiadian
Shagou	沙沟	Hebei	Zhangjiakou	赤城县	116.009	40.9673	-
Shanghu	上虎	Hebei	Zhangjiakou	赤城县	115.749	40.7573	Upper Xiajiadian
Shangwafang	上瓦房	Hebei	Zhangjiakou	赤城县	115.579	40.6415	-
Shenjiafen	申家坟	Hebei	Zhangjiakou	赤城县	115.851	40.7237	-
Shenjiaquan	沈家泉	Hebei	Zhangjiakou	赤城县	115.96	40.8718	Upper Xiajiadian
Shibanpo	石板坡	Hebei	Zhangjiakou	赤城县	115.842	40.7207	Upper Xiajiadian
Shiyingbao	仕英堡	Hebei	Zhangjiakou	赤城县	115.65	40.701	-
Shuichang	水厂	Hebei	Zhangjiakou	赤城县	115.698	40.6846	-
Shuinianbao	水碾堡	Hebei	Zhangjiakou	赤城县	115.74	40.7257	-
Songlin	松林	Hebei	Zhangjiakou	赤城县	115.823	40.9156	-
Susi	苏寺	Hebei	Zhangjiakou	赤城县	116.196	40.9544	Upper Xiajiadian
Tangziying	塘子营	Hebei	Zhangjiakou	赤城县	116.065	40.9644	Upper Xiajiadian
Taoyang	桃阳	Hebei	Zhangjiakou	赤城县	116.134	41.1151	-
Toudaogou	头道沟	Hebei	Zhangjiakou	赤城县	116.151	40.9034	-
Tunjunbao	屯军堡	Hebei	Zhangjiakou	赤城县	115.798	40.8163	-
Wayaogou	瓦窑沟	Hebei	Zhangjiakou	赤城县	115.822	40.9154	-
Weichang	围场	Hebei	Zhangjiakou	赤城县	116.193	40.9613	-
Weizhen	威镇	Hebei	Zhangjiakou	赤城县	115.863	41.1052	Upper Xiajiadian
Xiajia	夏家	Hebei	Zhangjiakou	赤城县	115.832	40.9917	-
Xiamashan	下马山	Hebei	Zhangjiakou	赤城县	115.941	40.7619	Upper Xiajiadian
Xiaodiaoe	小雕鹗	Hebei	Zhangjiakou	赤城县	115.783	40.7141	Upper Xiajiadian
Xiaomuqiao	小木桥	Hebei	Zhangjiakou	赤城县	115.769	41.0194	-
Xiaonanliang	小南梁	Hebei	Zhangjiakou	赤城县	115.943	40.7934	-
Xiaoxigou	小西沟	Hebei	Zhangjiakou	赤城县	115.925	40.8153	Upper Xiajiadian
Xiliang	西梁	Hebei	Zhangjiakou	赤城县	116.11	40.9152	-
Ximao	西卯	Hebei	Zhangjiakou	赤城县	116.248	40.8474	Upper Xiajiadian
Xitaizi	西台子	Hebei	Zhangjiakou	赤城县	116.051	40.994	-
Xiwankou	西万口	Hebei	Zhangjiakou	赤城县	116.047	40.9976	Upper Xiajiadian
Xizhaigou	西寨沟	Hebei	Zhangjiakou	赤城县	115.887	40.8592	-
Xujiayao	徐家窑	Hebei	Zhangjiakou	赤城县	115.527	40.7769	-
Xunjiansi	巡检司	Hebei	Zhangjiakou	赤城县	116.066	40.8401	Upper Xiajiadian
Yangfang	羊坊	Hebei	Zhangjiakou	赤城县	115.698	41.0959	-
Yangjiafen	杨家坟	Hebei	Zhangjiakou	赤城县	115.911	40.859	Upper Xiajiadian
Yangtian	样田	Hebei	Zhangjiakou	赤城县	115.933	40.8163	Upper Xiajiadian
Yaochangdi	窑场地	Hebei	Zhangjiakou	赤城县	115.721	40.755	Upper Xiajiadian
Youjialiang	尤家梁	Hebei	Zhangjiakou	赤城县	115.94	40.7944	Upper Xiajiadian
Yuliang	鱼梁	Hebei	Zhangjiakou	赤城县	116.26	40.8367	Upper Xiajiadian
Yushugou	榆树沟	Hebei	Zhangjiakou	赤城县	116.128	40.931	-
Zhaixisi	寨西寺	Hebei	Zhangjiakou	赤城县	115.921	40.8283	-
Zhangjiayao	张家窑	Hebei	Zhangjiakou	赤城县	116.037	40.6986	Upper Xiajiadian
Zhenningbao	镇宁堡	Hebei	Zhangjiakou	赤城县	115.66	40.9688	-
Zhongdongliang	中东梁	Hebei	Zhangjiakou	赤城县	116.189	40.8286	Upper Xiajiadian
Zhongsuo	中所	Hebei	Zhangjiakou	赤城县	115.647	40.9939	Yuhuangmiao
Zhoujiagou	周家沟	Hebei	Zhangjiakou	赤城县	115.8	40.794	-
Banjing	板井	Hebei	Zhangjiakou	阳原县	114.707	40.2577	Yuhuangmiao
Caobei	槽北	Hebei	Zhangjiakou	阳原县	114.418	40.1135	-
Chuaigutuan	揣骨疃	Hebei	Zhangjiakou	阳原县	114.261	40.0309	-
Dongshagou	东沙沟	Hebei	Zhangjiakou	阳原县	114.595	40.1801	-
Huangliangpo	黄粮坡	Hebei	Zhangjiakou	阳原县	114.143	40.1274	-
Huiquan	灰泉	Hebei	Zhangjiakou	阳原县	114.104	40.1693	-
Jiugou	九沟	Hebei	Zhangjiakou	阳原县	114.595	40.3338	Yuhuangmiao
Jiumafang	九马坊	Hebei	Zhangjiakou	阳原县	114.275	40.1289	-
Kaiyang	开阳	Hebei	Zhangjiakou	阳原县	114.334	40.073	-
Linjiazhuang	林家庄	Hebei	Zhangjiakou	阳原县	113.994	40.0669	-
Liujiabao	刘家堡	Hebei	Zhangjiakou	阳原县	114.642	40.1212	-
Liutiaogou	榆条沟	Hebei	Zhangjiakou	阳原县	114.474	40.1375	-
Longfengpodong	龙凤坡东	Hebei	Zhangjiakou	阳原县	114.624	40.2007	-
Miaoliang	庙梁	Hebei	Zhangjiakou	阳原县	114.284	39.9953	-
Niquanbao	泥泉堡	Hebei	Zhangjiakou	阳原县	114.367	40.1084	-
Pingding	平顶	Hebei	Zhangjiakou	阳原县	114.409	40.0939	-
Sanmafang	三马坊	Hebei	Zhangjiakou	阳原县	114.54	40.2452	-
Shangbuzhuang	上卜庄	Hebei	Zhangjiakou	阳原县	114.379	40.0571	-
Shipen	石盆	Hebei	Zhangjiakou	阳原县	114.503	40.1264	-
Sishimutan	四十亩滩	Hebei	Zhangjiakou	阳原县	114.647	40.1813	-
Songjiazhuang	宋家庄	Hebei	Zhangjiakou	阳原县	114.517	40.0851	-
Songzhuangxi	宋庄西	Hebei	Zhangjiakou	阳原县	114.501	40.0967	-
Wangjialou	王家楼	Hebei	Zhangjiakou	阳原县	114.174	40.1146	-
Xiabuzhuang	下卜庄	Hebei	Zhangjiakou	阳原县	114.39	40.0718	-
Xibao	西堡	Hebei	Zhangjiakou	阳原县	114.212	40.125	-
Xinjiaozhuang	新庙庄	Hebei	Zhangjiakou	阳原县	114.431	40.0283	-
Yiduquanxi	益堵泉西	Hebei	Zhangjiakou	阳原县	114.661	40.2768	-
Youfangxi	油房西	Hebei	Zhangjiakou	阳原县	114.684	40.2384	-
Yunihe	淤泥河	Hebei	Zhangjiakou	阳原县	114.431	40.1233	-
Zhoujiashan	周家山	Hebei	Zhangjiakou	阳原县	114.682	40.2409	-

## Sheet: References
Ao Chenglong 敖承隆 and Li Xiaodong 李晓东. 1964. Hebeisheng Huailaixian Beixinbao chutu de Yanguo tongqi 河北省怀来县北辛堡出土的燕国铜器. Wenwu 文物, (7): 28–29.
Arne, T. J. 1933. Die Funde von Luan P’ing und Hsuan Hua (mit 14 Tafeln). Bulletin of the Museum of Far Eastern Antiquities (5): 155–317.
Beijingshi Wenwu Yanjiusuo 北京市文物研究所. 1994. Longqingxia bieshu gongcheng faxian de Chunqiu shiqi muzang 龙庆峡别墅工程发现的春秋时期墓葬. In: Beijingshi Wenwu Yanjiusuo 北京市文物研究所 (ed.). Beijing wenwu yu kaogu 4 北京文物与考古 (第四辑): 32–45. Beijing: Beijingshi Wenwu Yanjiusuo 北京市文物研究所.
Beijingshi Wenwu Yanjiusuo 北京市文物研究所. 2007. Jundushan mudi: Yuhuangmiao 军都山墓地: 玉皇庙. 4 vols. Beijing: Wenwu Chubanshe 文物出版社.
Beijingshi Wenwu Yanjiusuo 北京市文物研究所. 2010. Jundushan mudi: Hulugou yu Xiliangguang 军都山墓地: 葫芦沟与西梁垙. 2 vols. Beijing: Wenwu Chubanshe 文物出版社.
Beijingshi Wenwu Yanjiusuo 北京市文物研究所. 2015. Yanqing Hujiaying 延庆胡家营. Beijing: Kexue Chubanshe 科学出版社.
Chen Xin 陈信. 1998. Hebeisheng Zhuoluxian faxian Chunqiu wanqi muzang 河北省涿鹿县发现春秋晚期墓葬. Huaxia kaogu 华夏考古, (4): 25–26.
Chen Xin 陈信. 1999. Hebei Zhuoluxian faxian Chunqiu wanqi muzang 河北涿鹿县发现春秋晚期墓葬. Wenwu chunqiu 文物春秋, (6): 31–32.
He Yong 贺勇 and Liu Jianzhong 刘建中. 1993. Hebei Huailai Ganzibao faxian de Chunqiu muqun 河北怀来甘子堡发现的春秋墓群. Wenwu chunqiu 文物春秋, (2): 23–40.
Jin Fengyi 靳枫毅. 1989. Beijing Yanqing Jundushan Dongzhou Shanrong buluo mudi fajue jilüe 北京延庆军都山东周山戎部落墓地发掘纪略. Wenwu 文物, (8): 17–35.
Ren Yashan 任亚珊. 1988. Hebei Yangyuan Sangganhe nan’an kaogu diaocha jianbao 河北阳原桑干河南岸考古调查简报. Beifang wenwu 北方文物, (2): 21–26.
Tao Zongye 陶宗冶. 1985. Hebei Zhangjiakoushi kaogu diaocha jianbao 河北张家口市考古调查简报. Kaogu yu wenwu 考古与文物, (6): 13–21.
Wang Peng 王鹏, Wang Peisheng 王培生, Wei Huiping 魏惠平, Liu Wenqing 刘文清, Li Dingyuan 李鼎元, Tao Zongye 陶宗冶, Tao Yanchen 陶彦辰 and Wang Xiaoping 王小平. 2018. Hebei Chicheng Liuchanggou yizhi diaocha jianbao 河北赤城刘长沟遗址调查简报. Jianghan kaogu 江汉考古, (2): 17–29.
Zhang Xuewu 张学武 and Tao Zongye 陶宗冶. 1983. Hebei Zhangjiakoushi Nihezicun chutu yipi qingtongqi 河北张家口市泥河子村出土一批青铜器. Wenwu 文物, (7): 94–95.
Zhang Xuewu 张学武, Zhao Ruxian 赵汝贤, Zhao Dewang 赵德旺 and Tao Zongye 陶宗冶. 1985. Zhangjiakoushi Baimiao yizhi qingli jianbao 张家口市白庙遗址清理简报. Wenwu 文物, (10): 23–30.
Hong Meng 洪猛. 2014. Yuhuangmiao wenhua chubu yanjiu 玉皇庙文化初步研究. PhD dissertation. Changchun: Jilin University.
