# Supplementary material for: Yuhuangmiao: the socio-cultural dynamics of a community between the steppes and the Chinese plains
Source: Asian Archaeol. 2024 Dec 9;8(2):229–49. doi: 10.1007/s41826-024-00098-4 (PMC11652592; doi:10.1007/s41826-024-00098-4)
Supplement: Supplementary file 2 — Supplementary file2 (XLSX 392 KB) [file 41826_2024_98_MOESM2_ESM.xlsx]

## Sheet: Summary
Supplementary Information (SI)
Article	Yuhuangmiao: the socio-cultural dynamics of a community between the steppes and the Chinese plains
Journal	Asian archaeology
Authors	Limin Huan1 (ORCID: 0000-0003-2398-7613), Ursula Brosseder1 (ORCID: 0000-0003-2157-9907)
	1 LEIZA (Leibniz-Zentrum für Archäologie), Dept. Prehistory, Mainz, Germany
Corresponding author	Limin Huan (limin.huan@leiza.de)
Online Resource 2: Graves and objects in the Yuhuangmiao (YHM) cemetery
Worksheet	Description
S1-1	List of graves in the Yuhuangmiao cemetery (Beijingshi 2007)
S1-2	Two main serations by Beijingshi (2007) and Hong (2014) and our seration results
S1-3	14C dates of the three Yuhuangmiao culture sites
S1-4	Animal offerings from the Yuhuangmiao graves (Beijingshi 2007)
S1-5	Several types of objects from the Yuhuangmiao graves (Beijingshi 2007)
S1-6	Objects classified by the proposed typology
S1-7	Raw data for the initial seriation and CA (single-occurrence cases are removed)
S1-8	Raw data for the final seriation and CA (with outstanding object types removed from the initial results)
S1-9	Seriation results generated by TOSCA (Hinz 2018)
S1-10	Seriation results with additional graves from YHM, HLG, and XLG added

## Sheet: 1_Grave
Grave ID	Complete	Orientation (degree)	Grave_length (m)	Grave_width (m)	Grave_depth (m)	Volume (m3)	Sex	Age
1	N	97	2.2	0.7	1.6	2.46	?	?
2	Y	99	3.1	1.26	4	15.62	f	30–35
3	N	97	2.42	0.82	0.8	1.59	f	35
4	N	86	2.37	0.72	0.8	1.37	f	30
5	N	78	2.2	0.72	0.6	0.95	m	16–17
6	N	69	2.1	0.84	0.6	1.06	f	18–19
7	N	81	2.7	1.07	0.74	2.14	m	40
8	N	56	2.35	0.77	0.56	1.01	f	35
9	N	80	2.44	0.92	0.7	1.57	f	30
10	Y	93	2.52	0.96	1.66	4.02	f	22–24
11	N	93	2.8	0.98	1.5	4.12	m	35–40
12	N	260	0.8	0.7	0.15	0.08	f	50–55
13	N	83	2.82	1.4	1.5	5.92	m	50–55
14	Y	86	1.8	0.52	0.36	0.34	f	12–13
15	Y	92	1.6	0.6	0.3	0.29	underage	6–7
16	N	102	1.34	0.76	1	1.02	m	20–22
17	Y	280	3	0.94	1.3	3.67	?	?
18	Y	84	3.6	3.23	2.66	30.93	m	40
19	N	86	2.42	0.88	1.54	3.28	m	35–40
20	Y	81	2.74	1.12	1.8	5.52	f	22–24
21	Y	262	2.65	0.9	0.97	2.31	f	30–35
22	Y	97	3.3	1.52	2.45	12.29	m	22–24
23	Y	80	2.42	0.98	1.17	2.77	m	25–30
24	Y	78	1.54	0.58	0.3	0.27	underage	3–4
25	N	266	1.46	1.08	1.9	3	f	?
26	Y	86	2.7	1.26	1.5	5.1	f	50
27	N	88	2.8	1	0.8	2.24	?	?
28	N	85	1	0.96	2.06	1.98	?	?
29	N	98	2.65	1.2	1	3.18	f	25–30
30	Y	99	1.86	0.72	0.6	0.8	m	45–50
31	Y	85	2.7	1.08	0.9	2.62	m	?
32	Y	84	2.1	0.8	1	1.68	?	?
33	N	93	0.46	0.76	1.1	0.38	?	?
34	N	87	1.9	0.75	1.26	1.8	?	?
35	N	91	2.6	0.8	0.96	2	f	45–50
36	N	99	2.5	0.92	1	2.3	m	35–40
37	N	93	1.28	0.8	0.7	0.72	f	50–55
38	N	106	2.2	0.8	1	1.76	m	22–24
39	N	104	2.2	0.72	0.6	0.95	f	?
40	N	96	2.3	0.92	1	2.12	f	?
41	N	92	1.74	1	1.5	2.61	m	40–45
42	Y	78	2	0.78	0.66	1.03	underage	5.5–6
43	Y	101	2.2	0.96	1.1	2.32	m	45
44	Y	97	2.86	1.2	1.5	5.15	m	40
45	Y	267	2.24	0.88	1.2	2.37	m	40–45
46	Y	92	2.46	1	1.7	4.18	m	22–24
47	Y	110	1.9	0.7	0.75	1	f	14–15
48	Y	84	2.8	0.92	1.22	3.14	m	22–24
49	Y	94	2.7	0.96	1.2	3.11	m	30–35
50	Y	69	2.1	0.72	0.8	1.21	f	45–50
51	Y	82	2.8	1.03	1.81	5.22	m	20–22
52	Y	91	3.34	1.3	2	8.68	m	56
53	Y	108	1.18	0.68	0.5	0.4	underage	2
54	N	86	2.7	1	2.1	5.67	m	25–30
55	N	97	2.3	0.68	1	1.56	underage	2.5–3
56	N	271	?	?	?	#VALUE!	underage	3–4
57	Y	270	3.3	0.88	1.4	4.07	m	25–30
58	Y	81	2.7	0.92	1.4	3.48	m	50
59	Y	105	1.5	0.6	0.54	0.49	underage	4
60	Y	97	2.6	1.08	1.7	4.77	m	35
61	Y	105	2.8	0.9	1.6	4.03	m	22–24
62	Y	113	2.32	0.84	0.76	1.48	m	?
63	Y	93	1.8	0.8	1.3	1.87	m	40
64	Y	277	2.4	0.88	1.7	3.59	f	30
65	Y	275	2.6	0.92	1.4	3.35	m	17–18
66	Y	278	2.7	1	1.5	4.05	f	35
67	Y	83	1.26	0.64	0.6	0.48	underage	6–7
68	Y	274	2.1	0.68	0.6	0.86	f	22–24
69	Y	95	2.5	1.12	1.2	3.36	m	35
70	N	92	2.8	1.12	1.38	4.33	m	35
71	N	91	2.7	0.81	0.45	0.98	m	45–50
72	N	92	2.24	0.88	0.71	1.4	m	45–50
73	Y	87	2.5	0.82	0.72	1.48	f	20–22
74	Y	96	3.8	1.04	1.85	7.31	m	45–50
75	Y	96	2.47	0.9	0.87	1.93	f	30
76	Y	93	2.5	0.96	0.67	1.61	f	25–30
77	Y	88	2.65	1.1	0.9	2.62	m	30–35
78	N	60	2.3	0.78	0.25	0.45	f	45–50
79	N	87	2.1	0.77	0.15	0.24	m	50–55
80	Y	75	2.14	0.76	0.36	0.59	f	22–24
81	Y	92	2.4	0.96	1.3	3	f	56
82	N	86	2.6	0.92	1	2.39	m	45–50
83	Y	102	2.34	0.84	1.06	2.08	m	25–30
84	Y	98	2.46	1.1	1.16	3.14	f	45–50
85	Y	103	0.9	0.34	0.5	0.15	underage	1–1.5
86	Y	96	2.57	1.16	1.75	5.22	m	45
87	Y	96	2.6	0.86	1.3	2.91	f	40–45
88	Y	87	2	0.8	1	1.6	f	25–30
89	N	97	2.9	1	1.3	3.77	?	?
90	N	82	0.7	0.7	0.7	0.34	underage	?
91	N	116	1.44	0.54	0.15	0.12	underage	5–6
92	N	95	1.36	0.5	0.13	0.09	underage	3
93	N	110	2.36	0.8	1.1	2.08	m	20–22
94	Y	90	1.7	0.56	0.9	0.86	underage	3
95	N	93	2.92	0.88	1.8	4.63	m	35
96	Y	102	2.64	1	1.28	3.38	f	40
97	Y	97	2.5	0.92	0.9	2.07	f	45
98	Y	87	2.7	1.04	1.16	3.26	f	22–24
99	Y	92	2.6	1	0.4	1.04	f	35–40
100	N	82	2.25	0.69	0.16	0.25	f	50–55
101	N	70	1.88	0.72	1.1	1.49	f	50
102	N	70	2.5	0.9	0.8	1.8	m	18
103	N	60	2.35	0.72	0.4	0.68	?	?
104	Y	96	2.22	0.96	0.82	1.75	f	22–24
105	N	109	2.77	0.98	0.7	1.9	m	35–40
106	Y	82	1.82	0.73	0.3	0.4	underage	6–7
107	Y	98	2.05	0.74	0.25	0.38	m	25–30
108	Y	79	2.39	0.7	0.95	1.59	m	45
109	Y	83	2.05	0.74	0.6	0.91	f	30
110	Y	85	2.28	0.87	0.9	1.79	m	35–40
111	Y	89	2.45	0.92	1.2	2.7	m	30
112	N	91	1.43	0.56	0.2	0.16	f	22–24
113	Y	90	2.25	1.02	1.17	2.69	f	22–24
114	Y	89	2.42	0.92	0.88	1.96	f	20–33
115	N	107	1.26	0.78	0.4	0.39	underage	3
116	N	95	1.13	0.8	0.22	0.2	underage	6–7
117	Y	107	2.61	0.92	1.04	2.5	m	35–40
118	Y	88	2.4	1.16	0.82	2.28	f	30
119	Y	96	2.4	0.84	1.05	2.12	f	35
120	Y	97	1.9	0.84	0.89	1.42	underage	6
121	Y	70	1.6	0.52	0.65	0.54	m	40
122	Y	90	2.65	1.1	1.67	4.87	m	40–45
123	Y	76	1.43	0.54	0.78	0.6	underage	2
124	Y	82	2.5	0.9	1.44	3.24	m	56
125	N	85	2.35	0.78	0.3	0.55	f	22–24
126	Y	90	2.5	0.96	1.2	2.88	f	22–24
127	N	71	2.2	0.76	0.72	1.2	m	22–24
128	Y	75	2.65	0.84	1.49	3.32	f	35–40
129	Y	80	2.9	0.9	1.75	4.57	m	50
130	Y	93	2.55	0.86	1.35	2.96	f	25
131	Y	264	2.7	0.98	1.05	2.78	m	>56
132	Y	103	1.92	0.7	0.65	0.87	underage	10
133	Y	94	2.6	0.9	1.45	3.39	f	50–55
134	Y	82	2.5	0.85	1.56	3.32	m	35–40
135	Y	82	1.8	0.8	0.74	1.07	underage	2–2.5
136	Y	75	1.52	0.5	0.57	0.43	underage	2–3
137	Y	103	2.4	0.89	1.15	2.46	f	?
138	Y	102	2.6	1.06	1.21	3.33	f	25–30
139	Y	99	2.77	0.9	1	2.49	f	>56
140	Y	108	1.83	0.63	0.43	0.5	underage	6
141	Y	100	1.35	0.41	0.44	0.24	underage	1.5–2
142	Y	103	2.3	0.89	1.27	2.6	m	22–24
143	Y	104	2.64	0.96	0.9	2.28	m	>56
144	Y	292	2.65	1	1.13	2.99	f	30–35
145	N	116	2.67	0.8	1.07	2.29	m	50
146	Y	105	1.07	0.34	0.22	0.08	underage	1–1.5
147	Y	111	1.33	0.41	0.18	0.1	underage	1–1.5
148	Y	100	2.39	0.83	1.2	2.38	m	35
149	Y	82	2.45	1.02	0.86	2.15	f	40–45
150	Y	118	2.7	0.92	1.61	4	f	30–35
151	Y	112	3.91	1.7	2.1	13.96	m	35
152	Y	116	1.35	0.5	0.4	0.27	underage	?
153	Y	128	2.36	0.95	1.2	2.69	f	?
154	Y	125	1.96	0.66	0.6	0.78	m	13–14
155	Y	113	1.55	0.52	0.3	0.24	underage	5–6
156	Y	84	3.4	0.84	1.7	4.86	m	50–55
157	Y	115	1.75	0.58	0.75	0.76	underage	10
158	Y	267	2.4	1	1.4	3.36	m	50–55
159	Y	93	0.98	0.5	0.4	0.2	underage	1
160	Y	266	2.51	0.93	1.42	3.31	m	35–40
161	Y	89	2.65	0.9	1.7	4.05	m	?
162	Y	63	2.1	0.74	0.45	0.7	f	25–30
163	Y	90	2.55	0.97	1.45	3.59	f	40–45
164	Y	85	2.4	0.91	0.9	1.97	m	?
165	Y	74	1.56	0.66	0.2	0.21	underage	3–4
166	Y	105	1.75	0.76	0.7	0.93	underage	6–7
167	Y	68	2.63	1.06	1.4	3.9	f	20
168	Y	120	2.55	0.84	0.88	1.88	m	50–55
169	Y	110	2.7	0.9	1.3	3.16	f	25–30
170	Y	104	2.69	1.06	1.36	3.88	m	35–40
171	Y	97	2.5	0.95	1.08	2.57	m	45–50
172	Y	75	2	0.64	0.4	0.51	m	22–24
173	Y	77	2.6	0.89	0.6	1.39	m	50–55
174	Y	87	2.75	1.75	1.52	7.32	m	40–45
175	Y	86	2.5	1.2	1.15	3.45	m	40–45
176	Y	121	2.43	0.7	0.99	1.68	f	30–35
177	Y	100	1.5	0.59	0.5	0.44	underage	1–1.5
178	Y	104	2.6	1.24	1.69	5.45	f	40
179	Y	105	2.65	0.94	1.5	3.74	m	40–45
180	Y	100	2.45	0.96	1.28	3.01	f	22–24
181	Y	105	2.35	0.86	1.33	2.69	m	50–55
182	Y	94	2.6	1.13	1.44	4.23	m	50
183	Y	87	2.02	0.8	1.25	2.02	f	15
184	Y	87	2.02	0.86	1.07	1.86	underage	10–11
185	Y	94	2.65	0.98	1.2	3.12	f	45–50
186	Y	77	2.9	1.3	1.65	6.22	m	30–35
187	Y	84	2.52	0.9	1.08	2.45	f	50–55
188	Y	68	2.8	0.94	1.47	3.87	m	22–24
189	Y	88	2.36	0.9	0.98	2.08	f	15
190	Y	273	2.63	0.95	1.53	3.82	m	40–45
191	Y	92	2.55	0.9	1.25	2.87	f	>56
192	Y	94	2	0.86	1.03	1.77	m	18
193	Y	90	1.75	0.76	0.51	0.68	underage	1
194	Y	98	1.15	0.44	0.6	0.3	underage	1.5–2
195	Y	96	1.6	0.9	0.59	0.85	underage	2
196	Y	100	2.47	1.18	1.5	4.37	f	45–50
197	Y	100	2.55	0.97	1.6	3.96	f	30–35
198	Y	102	2.5	0.82	1.45	2.97	f	30–35
199	Y	111	2.35	0.88	1.1	2.27	m	40
200	Y	100	2.5	1	1.27	3.18	f	25–30
201	Y	115	1.97	0.71	0.37	0.52	underage	8–9
202	Y	114	2.25	0.9	0.83	1.68	f	25–30
203	Y	85	2.45	1	1.66	4.07	m	50–55
204	Y	110	2.7	1	1.62	4.37	f	30–35
205	Y	109	2.72	1.05	1.3	3.71	m	30
206	Y	113	2.5	0.95	1.15	2.73	f	40–45
207	Y	98	2.64	1.03	1.35	3.67	m	35–40
208	Y	110	2.75	1.12	1.24	3.82	f	30–35
209	Y	89	2.9	1.18	1.75	5.99	m	45–50
210	Y	102	2.8	0.99	1.8	4.99	m	40–45
211	Y	92	2.47	0.93	1.55	3.56	f	>55
212	Y	112	2.85	1.18	1.3	4.37	m	?
213	Y	96	2.46	0.98	1.5	3.62	m	22–24
214	Y	103	2.85	1.1	1.5	4.7	m	50
215	Y	103	2.35	0.86	0.92	1.86	f	20–22
216	Y	101	2.7	1.05	1.45	4.11	f	35
217	Y	102	3.72	2.9	2	21.58	m	35–40
218	Y	108	2.15	0.77	1.1	1.82	f	35
219	Y	97	2.3	0.99	1.05	2.39	f	30–35
220	Y	101	2.5	0.92	1.45	3.34	f	30–35
221	Y	97	2.17	0.84	1.15	2.1	f	40–45
222	Y	97	2.2	0.74	0.95	1.55	f	50–55
223	Y	102	2.65	1.08	1.5	4.29	f	35–40
224	Y	89	2.25	0.84	1.23	2.32	m	45
225	Y	102	2.6	0.94	1.4	3.42	f	>55
226	Y	105	2.95	1.2	1.82	6.44	m	35–40
227	Y	102	2.6	1.14	1.8	5.34	m	40
228	Y	105	2.71	1.06	1.5	4.31	m	16–18
229	Y	102	2.78	0.98	1.8	4.9	m	45
230	Y	91	3.78	3.1	2.44	28.59	m	50–55
231	Y	106	2.7	1.05	1.62	4.59	f	30–35
232	Y	94	2.95	1.04	1.26	3.87	f	25
233	Y	102	2.95	1.2	1.56	5.52	m	30–35
234	Y	121	2.6	0.94	1.65	4.03	m	40–45
235	Y	100	1.3	0.48	0.45	0.28	underage	2–2.5
236	Y	105	2.67	1.1	1.7	4.99	m	22–24
237	Y	102	2.78	1.08	1.55	4.65	f	20–22
238	Y	106	1.57	0.6	0.75	0.71	underage	4–5
239	Y	83	1.65	0.62	0.5	0.51	underage	4–5
240	Y	88	2.8	0.94	1.4	3.68	f	17–18
241	Y	97	2.85	1	1.6	4.56	f	20–22
242	Y	34	1.24	0.55	0.2	0.14	underage	10–11
243	Y	6	2.05	0.52	0.37	0.39	m	35
244	Y	355	2	0.82	0.82	1.34	m	40–45
245	Y	92	2.6	0.84	1	2.18	f	50–55
246	Y	60	1.76	0.6	0.23	0.24	m	25–30
247	Y	101	2.55	0.96	1.55	3.79	m	22–24
248	Y	87	2.25	0.82	0.6	1.11	f	22–24
249	Y	277	2	0.7	0.74	1.04	f	40–45
250	Y	83	3.55	3.3	2.16	25.3	m	25
251	Y	85	2.6	0.8	1.7	3.54	f	22–24
252	Y	106	2.4	0.87	1.25	2.61	m	18
253	Y	89	1	0.35	0.2	0.07	underage	1.5–2
254	Y	100	2.55	1	1.32	3.37	f	>55
255	Y	115	0.98	0.38	0.18	0.07	underage	4
256	Y	98	2.95	1.2	1.93	6.83	f	22–24
257	Y	98	3.05	1.03	1.45	4.56	m	40–45
258	Y	98	3.1	1.14	1.7	6.01	f	35–40
259	Y	110	1.4	0.63	0.57	0.5	underage	4
260	Y	90	2.47	1.01	1.12	2.79	m	40–45
261	Y	105	3.1	1.5	1.8	8.37	m	>55
262	Y	105	1.49	0.88	0.88	1.15	underage	1.5–2
263	Y	105	3.17	1.1	1.62	5.65	m	40
264	Y	90	2.43	1.02	1.26	3.12	m	25
265	Y	89	2.55	0.98	1.25	3.12	f	>55
266	Y	100	3.15	1	1.85	5.83	f	40
267	Y	89	2.06	0.96	1.08	2.14	underage	1.5–2
268	Y	92	2.3	0.85	1.1	2.15	f	25–30
269	Y	104	2.4	0.7	0.86	1.44	m	25
270	Y	87	2.7	1.2	1.4	4.54	m	30
271	Y	86	2.5	0.83	1.48	3.07	m	45–50
272	Y	93	2.5	0.96	1.1	2.64	f	20–22
273	Y	83	2.2	0.82	1	1.8	f	40
274	Y	91	2.2	0.72	0.86	1.36	underage	4–5
275	Y	85	3	1.05	1.8	5.67	m	40–45
276	Y	276	2.33	0.71	0.3	0.5	m	25–30
277	N	90	2.2	0.89	1.1	2.15	m	20
278	Y	93	2.45	0.82	1.22	2.45	m	30–35
279	Y	95	2.55	0.92	1.6	3.75	f	30
280	Y	95	3.04	1	1.7	5.17	f	56
281	Y	105	2.1	0.68	0.24	0.34	m	14–15
282	Y	99	2.55	0.91	1.23	2.85	m	40
283	N	0	2.2	0.78	0.3	0.51	f	30
284	N	100	1.8	0.78	0.3	0.42	m	22–24
285	Y	93	1.1	0.42	0.2	0.09	f	?
286	Y	116	0.9	0.34	0.18	0.06	underage	1.5–2
287	Y	96	0.8	0.74	0.18	0.11	f	30–35
288	Y	93	2	0.6	1.28	1.54	f	50–55
289	Y	85	1.35	0.6	0.55	0.45	underage	3–4
290	Y	90	1.88	0.6	0.78	0.88	m	25–30
291	Y	86	1.75	0.62	0.25	0.27	underage	10–11
292	Y	95	2.2	0.78	0.5	0.86	f	30–35
293	Y	250	1.9	0.78	0.24	0.36	underage	1.5–2
294	Y	75	2.55	0.84	1.07	2.29	f	25–30
295	Y	275	2.64	1.07	1.7	4.8	m	40–45
296	Y	90	2.25	0.9	0.81	1.64	f	35
297	Y	279	2.1	0.8	0.87	1.46	m	22–24
298	Y	280	2.08	0.7	0.32	0.47	f	45
299	Y	95	2	0.84	0.96	1.61	underage	6
300	N	100	3.15	1.12	1.4	4.94	m	30–35
301	Y	92	2.3	0.99	0.92	2.09	f	>55
302	Y	93	2.05	0.8	0.77	1.26	f	16–18
303	Y	75	2.05	0.84	0.55	0.95	m	50–55
304	Y	79	2.5	1	0.7	1.75	f	35–40
305	Y	79	2.35	0.92	0.65	1.41	f	40–45
306	Y	75	2.25	0.88	0.4	0.79	f	40–45
307	Y	85	2.35	0.84	0.24	0.47	m	35–40
308	Y	78	2.05	0.8	0.45	0.74	m	20–32
309	Y	91	1.95	0.8	0.35	0.55	m	18–20
310	Y	91	0.9	0.36	0.13	0.04	underage	1.5
311	Y	72	1.85	0.78	0.62	0.89	m	50–55
312	Y	83	2.05	0.9	0.65	1.2	m	>16
313	Y	79	2	0.72	0.4	0.58	m	>56
314	Y	65	2.5	0.9	0.7	1.58	m	30
315	Y	86	2.05	0.8	0.8	1.31	m	45
316	Y	103	1.87	0.8	0.3	0.45	f	18–20
317	Y	84	2.3	0.85	0.4	0.78	f	45
318	Y	133	2.15	0.78	0.7	1.17	m	20–22
319	Y	112	2.65	0.92	0.8	1.95	m	22–24
320	Y	120	2.35	0.8	0.95	1.79	m	50–55
321	Y	130	2.2	0.81	0.4	0.71	m	45
322	Y	135	2.25	0.95	0.4	0.86	m	25
323	Y	110	2.65	0.89	0.55	1.3	m	22–24
324	Y	101	2.4	0.88	0.5	1.06	f	50–55
325	Y	22	2.4	0.78	0.4	0.75	m	45
326	Y	103	2.5	1.1	0.7	1.93	m	30–35
327	Y	89	2.1	1.04	0.4	0.87	f	40–45
328	Y	67	2.1	0.72	1.25	1.89	m	35–40
329	Y	96	2.05	0.83	0.2	0.34	m	20–22
330	Y	16	2.1	0.94	0.22	0.43	m	35
331	Y	104	2.1	0.87	0.55	1	f	45–50
332	Y	125	2.2	0.78	0.75	1.29	m	50–55
333	Y	115	2.35	1.02	0.9	2.16	m	45
334	Y	81	2.7	1	1.8	4.86	m	20–22
335	Y	90	1.5	0.5	0.35	0.26	underage	1.5–2
336	Y	88	2.5	0.9	1.1	2.48	m	>56
337	Y	90	1.66	0.8	0.65	0.86	underage	3–4
338	Y	89	2.75	0.9	1.84	4.55	f	35–40
339	Y	89	2.65	1.2	1.9	6.04	f	45–50
340	Y	77	2.35	0.86	1	2.02	f	18
341	Y	73	2.8	1.14	1.5	4.79	f	35–40
342	Y	76	2.2	0.78	1.4	2.4	m	45–50
343	Y	85	2.2	0.74	1.15	1.87	m	50
344	Y	80	2.9	1.2	1.82	6.33	m	45
345	Y	65	2.35	0.85	1.1	2.2	m	25–30
346	Y	70	2.4	0.83	1.4	2.79	f	18–19
347	Y	80	2.45	0.85	1.5	3.12	f	>56
348	Y	95	2.4	0.8	1.5	2.88	m	45–50
349	Y	80	2.58	1	1.7	4.39	m	40–45
350	Y	75	2.5	0.9	1.3	2.93	m	45
351	Y	77	2.03	0.65	0.55	0.73	m	45–50
352	Y	83	2.45	0.82	0.35	0.7	f	22–24
353	Y	58	2.04	0.7	0.2	0.29	f	20
354	Y	76	2.04	0.64	0.21	0.27	f	30–35
355	Y	85	2	0.5	0.28	0.28	f	25
356	Y	60	2.04	0.48	0.2	0.2	m	40–45
357	Y	70	2.3	0.76	0.53	0.93	f	35
358	Y	65	2.3	0.67	0.32	0.49	m	50–55
359	Y	242	1.7	0.51	0.15	0.13	underage	7–8
360	Y	65	1.92	0.55	0.2	0.21	f	30–35
361	Y	70	1.9	0.67	0.5	0.64	m	40–45
362	Y	114	2.5	0.52	0.12	0.16	m	?
363	Y	60	1.65	0.55	0.4	0.36	underage	7–8
364	Y	70	2.15	0.66	0.88	1.25	f	16–18
365	Y	347	1.75	0.69	0.35	0.42	m	35
366	Y	77	2.7	0.85	1.38	3.17	f	25
367	Y	71	2.1	0.5	0.2	0.21	f	25
368	Y	91	2.35	0.8	1.1	2.07	f	35–40
369	Y	89	2.9	0.92	1.6	4.27	f	25
370	Y	85	2.37	0.72	1.08	1.84	m	35–40
371	Y	78	2.22	0.6	1	1.33	f	50
372	Y	72	2.35	0.84	1.2	2.37	f	50
373	Y	75	2.7	0.86	1.54	3.58	m	40–45
374	Y	85	2.5	0.98	1.5	3.68	f	40
375	Y	258	2.3	0.65	1.17	1.75	f	40–45
376	Y	79	2.2	0.78	0.98	1.68	m	45
377	Y	85	2.7	0.78	1.4	2.95	f	45
378	Y	79	2.25	0.89	1.7	3.4	f	35–40
379	Y	80	2.25	0.73	1.1	1.81	m	17–18
380	Y	79	2.25	0.76	0.35	0.6	m	22–24
381	Y	84	2.22	0.7	0.4	0.62	m	40–45
382	Y	69	2.3	0.8	0.95	1.75	f	40
383	N	95	2	0.5	0.1	0.1	m (?)	?
384	N	94	2.65	1	1.6	4.24	m	45
385	N	101	2.7	0.84	0.6	1.36	m	40–45
386	N	82	2.7	0.86	0.5	1.16	m	35–40
387	Y	95	2.2	0.8	0.4	0.7	f	40
388	Y	64	2.05	0.56	0.34	0.39	f	30–35
389	Y	68	2.17	0.75	0.64	1.04	m	45
390	Y	77	2.15	0.71	0.68	1.04	m	25–30
391	Y	65	2.4	0.7	0.7	1.18	f	25
392	Y	83	2.3	0.66	0.47	0.71	f	>56
393	Y	73	2.4	0.63	0.9	1.36	m	25
394	Y	78	2.58	0.84	1.66	3.6	f	30
395	Y	250	2.35	0.8	1.37	2.58	m	40–45
396	N	66	1.7	0.68	0.8	0.92	f	30
397	Y	245	2.4	0.8	0.6	1.15	f	22–24
398	Y	74	2.4	0.85	0.75	1.53	f	>56
399	Y	73	2.55	0.82	0.88	1.84	m	35
400	Y	69	2.35	0.78	1.28	2.35	m	25

## Sheet: 2_Chronology
Grave ID	Complete	Sex	Beijingshi (2007)	Hong (2014)	Shulga (2015)	Seriation
1	N	?	1a	2	1
2	Y	f	1a	1	1	1
3	N	f	1a	1	1
4	N	f	1a	1	1b
5	N	m	1a	2	1b	1
6	N	f	2a	3a	3b
7	N	m	2a	2	3b	1
8	N	f	2a	2	3b
9	N	f	1a	2	1b
10	Y	f	1a	2	1b
11	N	m	1a	2	1b	2
12	N	f	2a	2	3b
13	N	m	1a	1	1	1
14	Y	f	1a	1	1
15	Y	underage	1a	1	1
16	N	m	1a	1	1
17	Y	?	1a	1	1	1
18	Y	m	1a	1	1	1
19	N	m	1a	1	1	2
20	Y	f	1a	1	1	1
21	Y	f	1a	1	1
22	Y	m	1a	1	1	2
23	Y	m	2a	3a	3a	2
24	Y	underage	2a	3a	3a
25	N	f	1a	2	1
26	Y	f	2a	3a	3a	2
27	N	?	1a	2	1
28	N	?	1a	2	1
29	N	f	1a	2	1
30	Y	m	1a	2	1
31	Y	m	1a	2	1
32	Y	?	1a	2	1	1
33	N	?	1a	2	1
34	N	?	1a	2	1	1
35	N	f	1a	3a	1
36	N	m	2a	3a	3a	2
37	N	f	1b	3a	2
38	N	m	1b	2	2
39	N	f	1b	2	2
40	N	f	1b	2	2
41	N	m	2a	2	3
42	Y	underage	2a	2	3	1
43	Y	m	2a	2	3
44	Y	m	2a	2	3
45	Y	m	2a	2	3
46	Y	m	2a	2	3	1
47	Y	f	1b	2	2
48	Y	m	2a	3a	3	1
49	Y	m	2a	2	3
50	Y	f	2a	3a	3
51	Y	m	2a	3a	3	2
52	Y	m	2a	3a	3	2
53	Y	underage	2b	3a	4
54	N	m	2a	3a	3	2
55	N	underage	2b	3a	4
56	N	underage	2b	3a	4
57	Y	m	2b	3a	4
58	Y	m	2b	3a	4	2
59	Y	underage	2b	3a	4
60	Y	m	2b	3a	4	2
61	Y	m	2b	3a	4	2
62	Y	m	2b	3a	4
63	Y	m	2b	3a	4	1
64	Y	f	2b	3a	4
65	Y	m	2a	3a	3	1
66	Y	f	2a	3a	3
67	Y	underage	2a	3a	3
68	Y	f	2a	3a	3
69	Y	m	2b	3a	4	1
70	N	m	2b	3a	4
71	N	m	2b	3a	4	1
72	N	m	2b	3a	4	1
73	Y	f	2b	3a	4
74	Y	m	3a	3b	5	3
75	Y	f	3a	3b	5
76	Y	f	3a	4a	5	3
77	Y	m	3a	4a	6
78	N	f	3a	4a	6
79	N	m	3a	4a	6
80	Y	f	3a	4a	6
81	Y	f	2b	3a	4
82	N	m	1a	2	1a
83	Y	m	2b	3a	4	2
84	Y	f	2b	3a	4
85	Y	underage	2b	3a	4
86	Y	m	2b	3a	4
87	Y	f	2b	3a	4
88	Y	f	2a	3a	3
89	N	?	2a	2	3
90	N	underage	2a	2	3
91	N	underage	2b	3a	4
92	N	underage	2b	3a	4
93	N	m	2b	3a	4
94	Y	underage	2a	2	3
95	N	m	2a	2	3	1
96	Y	f	1b	2	2
97	Y	f	1b	2	2
98	Y	f	1b	3a	2
99	Y	f	1b	2	2	1
100	N	f	2a	3a	3
101	N	f	2a	3a	3b
102	N	m	2a	3a	3b	2
103	N	?	2a	3a	3b
104	Y	f	3a	3b	5
105	N	m	3a	4a	5	3
106	Y	underage	3a	4a	6
107	Y	m	3a	4a	6
108	Y	m	3a	4a	6	3
109	Y	f	3b	4b	7
110	Y	m	3b	4b	7	3
111	Y	m	3a	4b	6	3
112	N	f	3a	4a	5
113	Y	f	3a	4a	6
114	Y	f	3a	4a	6
115	N	underage	3a	4a	6
116	N	underage	3a	4a	5
117	Y	m	3a	4a	5	3
118	Y	f	3a	4a	5
119	Y	f	3a	4a	5
120	Y	underage	3a	4a	6
121	Y	m	3a	4a	6
122	Y	m	3a	4a	6	3
123	Y	underage	3a	4a	6	3
124	Y	m	3a	4a	6	3
125	N	f	2a	3a	3
126	Y	f	3a	4a	6	3
127	N	m	3b	4b	7	3
128	Y	f	3b	4b	7
129	Y	m	3b	4b	7	3
130	Y	f	3b	4b	7
131	Y	m	3a	4a	6	3
132	Y	underage	3a	4a	6
133	Y	f	3a	4a	6
134	Y	m	3a	4a	6	3
135	Y	underage	3a	4a	5
136	Y	underage	3a	4a	5
137	Y	f	3a	4a	5
138	Y	f	3a	4a	5
139	Y	f	3a	3b	5
140	Y	underage	2b	3a	4
141	Y	underage	2b	3a	4
142	Y	m	3a	3b	5	3
143	Y	m	3a	4a	5	3
144	Y	f	3a	4a	5
145	N	m	3a	4a	5	3
146	Y	underage	3a	3b	5
147	Y	underage	3a	3b	5
148	Y	m	2b	3a	4	2
149	Y	f	2b	3a	4
150	Y	f	3a	3b	5
151	Y	m	3a	3b	5	3
152	Y	underage	3a	3b	5
153	Y	f	3a	4a	5
154	Y	m	3a	4a	6	3
155	Y	underage	3a	4a	6
156	Y	m	3a	4a	6	2
157	Y	underage	3a	3b	5
158	Y	m	3a	4a	6	3
159	Y	underage	3a	4a	6
160	Y	m	3b	4b	7	3
161	Y	m	3b	4b	7	3
162	Y	f	3b	4b	7
163	Y	f	3b	4b	7
164	Y	m	3b	4b	7	3
165	Y	underage	3a	4a	6
166	Y	underage	3a	4a	6
167	Y	f	3a	4a	6	3
168	Y	m	3a	4a	6	3
169	Y	f	3a	4a	5
170	Y	m	3a	3b	5
171	Y	m	3a	4a	6	3
172	Y	m	3b	4b	7	3
173	Y	m	3b	4b	7	3
174	Y	m	3b	4b	7	3
175	Y	m	3b	4b	7	3
176	Y	f	3a	4a	6	3
177	Y	underage	3a	3b	5	2
178	Y	f	3a	3b	5
179	Y	m	3a	3b	5
180	Y	f	3a	3b	5
181	Y	m	3a	3b	5
182	Y	m	3a	3b	5	2
183	Y	f	3a	3b	5
184	Y	underage	2b	3a	4
185	Y	f	2b	3a	4
186	Y	m	2b	3a	4	2
187	Y	f	2b	3a	4
188	Y	m	2a	3a	3	2
189	Y	f	2b	3a	4
190	Y	m	2a	3a	3	1
191	Y	f	2a	3a	3
192	Y	m	2b	3a	4	1
193	Y	underage	2b	3a	4
194	Y	underage	3a	3b	5
195	Y	underage	3a	3b	5
196	Y	f	2b	3a	4
197	Y	f	3a	3b	5	3
198	Y	f	3a	3b	5
199	Y	m	3a	3b	5	2
200	Y	f	3a	3b	5
201	Y	underage	3a	3b	5
202	Y	f	3a	4a	6	3
203	Y	m	3a	3b	5	2
204	Y	f	3a	3b	5
205	Y	m	3a	3b	5	2
206	Y	f	3a	3b	5	2
207	Y	m	3a	3b	5
208	Y	f	2b	3a	4
209	Y	m	3a	3b	5	2
210	Y	m	3a	3b	5	1
211	Y	f	3a	3b	5
212	Y	m	2b	3a	4	2
213	Y	m	3a	3b	5	2
214	Y	m	3a	3b	5
215	Y	f	3a	3b	5
216	Y	f	3a	3b	5
217	Y	m	3a	3b	5	2
218	Y	f	3a	3b	5
219	Y	f	3a	3b	5
220	Y	f	3a	3b	5	3
221	Y	f	3a	3b	5
222	Y	f	3a	3b	5
223	Y	f	3a	3b	5
224	Y	m	3a	3b	5	2
225	Y	f	2a	3a	3
226	Y	m	1b	3a	2	2
227	Y	m	1b	3a	2	1
228	Y	m	1b	3a	2	1
229	Y	m	1b	2	2	1
230	Y	m	1b	2	2	1
231	Y	f	1b	2	2
232	Y	f	1b	3a	2
233	Y	m	1b	2	2	1
234	Y	m	2a	3a	3	1
235	Y	underage	2a	3a	3
236	Y	m	2a	3a	3	2
237	Y	f	2a	3a	3
238	Y	underage	2a	3a	3
239	Y	underage	2a	3a	3
240	Y	f	1b	2	2
241	Y	f	1b	2	2
242	Y	underage	1b	3a	2
243	Y	m	1b	3a	2
244	Y	m	1b	3a	2
245	Y	f	1b	3a	2
246	Y	m	1b	3a	2
247	Y	m	2a	3a	3	2
248	Y	f	1b	3a	2
249	Y	f	1b	3a	2
250	Y	m	1b	2	2	1
251	Y	f	1b	2	2
252	Y	m	1b	2	2	1
253	Y	underage	2a	3a	3
254	Y	f	2a	3a	3
255	Y	underage	2a	3a	3
256	Y	f	2a	3a	3
257	Y	m	2a	3a	3	2
258	Y	f	2a	3a	3
259	Y	underage	2a	3a	3
260	Y	m	2a	3a	3
261	Y	m	2a	3a	3	1
262	Y	underage	2a	2	3
263	Y	m	2a	2	3
264	Y	m	1b	2	2	2
265	Y	f	1b	2	2
266	Y	f	2a	2	3
267	Y	underage	2a	2	3	2
268	Y	f	2a	3a	3
269	Y	m	2a	3a	3
270	Y	m	2a	3a	3
271	Y	m	2a	2	3
272	Y	f	2a	2	3
273	Y	f	2a	2	3
274	Y	underage	2a	2	3
275	Y	m	1b	2	2	2
276	Y	m	1b	2	2	2
277	N	m	1b	2	2
278	Y	m	1b	3a	2
279	Y	f	1b	2	2
280	Y	f	1b	2	2
281	Y	m	1b	3a	2	1
282	Y	m	1b	2	2	1
283	N	f	1b	2	2	1
284	N	m	1b	2	2
285	Y	f	1b	2	2	1
286	Y	underage	3a	4a	6
287	Y	f	2a	3a	3a
288	Y	f	2a	3a	3a
289	Y	underage	2a	3a	3a
290	Y	m	2a	3a	3a
291	Y	underage	2a	3a	3a
292	Y	f	2a	3a	3a
293	Y	underage	2a	3a	3a
294	Y	f	2a	3a	3a
295	Y	m	2a	3a	3a	2
296	Y	f	2a	3a	3a
297	Y	m	2a	3a	3a
298	Y	f	2a	3a	3a
299	Y	underage	2a	3a	3a	2
300	N	m	1a	1	1a	1
301	Y	f	3a	3b	6a
302	Y	f	3a	3b	6a
303	Y	m	3a	3b	6a	2
304	Y	f	3a	3b	6a
305	Y	f	3a	3b	6a
306	Y	f	3a	3b	6a
307	Y	m	3a	3b	6a
308	Y	m	3a	3b	6a
309	Y	m	3a	3b	6a
310	Y	underage	3a	3b	6a
311	Y	m	3a	3b	6a
312	Y	m	3a	3b	6a	3
313	Y	m	3a	3b	6a	2
314	Y	m	3a	3b	6a	2
315	Y	m	3a	3b	6a	2
316	Y	f	3a	4a	6a
317	Y	f	3a	4a	6a
318	Y	m	3a	4a	6a
319	Y	m	3a	4a	6a
320	Y	m	3a	4a	6a
321	Y	m	3a	4a	6a
322	Y	m	3a	4a	6a
323	Y	m	3a	4a	6a
324	Y	f	3a	4a	6a
325	Y	m	3b	5	6a	2
326	Y	m	3a	4a	6a
327	Y	f	3a	4a	6a
328	Y	m	3b	4b	7
329	Y	m	3a	4a	6a
330	Y	m	3b	5	6a
331	Y	f	3a	4a	6a
332	Y	m	3a	4a	6a
333	Y	m	3a	4a	6a	2
334	Y	m	3b	4b	7	3
335	Y	underage	3b	4b	7
336	Y	m	3b	4b	7
337	Y	underage	3b	4b	7
338	Y	f	3b	4b	7
339	Y	f	3b	4b	7
340	Y	f	3b	4b	7
341	Y	f	3b	4b	7
342	Y	m	3b	4b	8
343	Y	m	3b	4b	7	3
344	Y	m	3b	4b	7	3
345	Y	m	3b	4b	7	3
346	Y	f	3b	4b	7
347	Y	f	3b	4b	8
348	Y	m	3b	4b	7	3
349	Y	m	3b	4b	7	3
350	Y	m	3b	4b	7
351	Y	m	3b	4b	7
352	Y	f	3b	4b	7
353	Y	f	3b	4b	7
354	Y	f	3b	4b	7
355	Y	f	3b	4b	7
356	Y	m	3b	4b	7
357	Y	f	3b	4b	7
358	Y	m	3b	4b	7	2
359	Y	underage	3b	4b	8
360	Y	f	3b	4b	8
361	Y	m	3b	4b	8
362	Y	m	3b	4b	8
363	Y	underage	3b	4b	8
364	Y	f	3b	4b	8
365	Y	m	3b	4b	8
366	Y	f	3b	4b	8
367	Y	f	3b	4b	8
368	Y	f	3b	4b	8
369	Y	f	3b	4b	8
370	Y	m	3b	4b	8	3
371	Y	f	3b	4b	8
372	Y	f	3b	4b	8	3
373	Y	m	3b	4b	8	3
374	Y	f	3b	4b	8
375	Y	f	3b	4b	8
376	Y	m	3b	4b	8	2
377	Y	f	3b	4b	8
378	Y	f	3b	4b	8
379	Y	m	3b	4b	8
380	Y	m	3b	4b	7	3
381	Y	m	3b	4b	8
382	Y	f	3b	4b	8
383	N	m (?)	1a	1	1a
384	N	m	1a	1	1a	1
385	N	m	1a	1	1a	3
386	N	m	1a	2	1a	1
387	Y	f	1b	2	2
388	Y	f	3b	4b	8
389	Y	m	3b	4b	8
390	Y	m	3b	4b	8
391	Y	f	3b	4b	8
392	Y	f	3b	4b	8
393	Y	m	3b	4b	8
394	Y	f	3b	4b	8
395	Y	m	3b	4b	8
396	N	f	3b	4b	8
397	Y	f	3b	4b	8
398	Y	f	3b	4b	8
399	Y	m	3b	4b	8
400	Y	m	3b	4b	8

## Sheet: 3_Dating
Site	Context (Grave ID)	SampleType	TestID	14CDate_5568	Uncertainty
Yuhuangmiao	18	animal bone	ZK-3060	2297	42
Yuhuangmiao	18	animal bone	BK	3168	120
Yuhuangmiao	22	human bone	ZK-3061	2190	40
Yuhuangmiao	86	animal bone	BK	2847	140
Yuhuangmiao	129	animal bone	BK	2468	90
Yuhuangmiao	142	animal bone	ZK-3062	2285	56
Yuhuangmiao	156	animal bone	BK	2799	100
Yuhuangmiao	174	animal bone	ZK-3063	2084	43
Yuhuangmiao	174	animal bone	BK	3455	130
Yuhuangmiao	209	animal bone	BK	2468	110
Yuhuangmiao	250	animal bone	ZK-3064	2216	47
Yuhuangmiao	250	animal bone	BK	2804	130
Yuhuangmiao	282	charcoal	BK	3265	80
Yuhuangmiao	303	animal bone	BK	2653	80
Yuhuangmiao	314	animal bone	ZK-3065	2211	42
Yuhuangmiao	344	animal bone	BK	2148	70
Hulugou	39	animal bone	ZK-3066	2246	44
Hulugou	51	animal bone	ZK-3067	2213	50
Xiliangguang	25	charcoal	BK87101	2800	80

## Sheet: 4_Animal
Grave ID	Complete	Sex	Horse	Cattle	Sheep	Dog	Pig	Type	Horse head	Cattle head	Sheep head	Dog head	Pig head	Volume (m3)	Seriation
1	N	?	N	N	N	N	N							2.46
2	Y	f	Y	Y	N	Y	N	HCD	2			1		15.62	1
3	N	f	N	N	N	N	N							1.59
4	N	f	N	N	N	N	N							1.37
5	N	m	N	N	N	N	N							0.95	1
6	N	f	N	N	N	N	N							1.06
7	N	m	N	N	N	N	N							2.14	1
8	N	f	N	N	N	N	N							1.01
9	N	f	N	N	N	N	N							1.57
10	Y	f	N	Y	Y	N	N	CS		1	1			4.02
11	N	m	Y	N	N	Y	N		3			3		4.12	2
12	N	f	N	N	N	N	N							0.08
13	N	m	Y	Y	N	Y	N		1			1		5.92	1
14	Y	f	N	N	N	N	N							0.34
15	Y	underage	N	N	N	N	N							0.29
16	N	m	N	N	N	N	N							1.02
17	Y	?	Y	N	N	N	N	H	2					3.67	1
18	Y	m	Y	Y	Y	Y	N	HCSD	16	3	7	4		30.93	1
19	N	m	N	N	N	N	N							3.28	2
20	Y	f	N	Y	Y	Y	N	CSD		1	2	3		5.52	1
21	Y	f	N	N	N	N	N							2.31
22	Y	m	N	Y	Y	Y	N	CSD		1	1	3		12.29	2
23	Y	m	N	Y	N	Y	N	CD		1		2		2.77	2
24	Y	underage	N	N	N	N	N							0.27
25	N	f	N	Y	Y	Y	N			1	1	4		3
26	Y	f	N	Y	N	N	N	C		1				5.1	2
27	N	?	N	Y	Y	Y	N			1	3	3		2.24
28	N	?	N	Y	N	Y	N			1		3		1.98
29	N	f	N	N	N	Y	N					3		3.18
30	Y	m	N	N	N	N	N							0.8
31	Y	m	N	N	N	N	N							2.62
32	Y	?	N	N	N	N	N							1.68	1
33	N	?	N	N	N	N	N							0.38
34	N	?	N	N	N	N	N							1.8	1
35	N	f	N	N	N	N	N							2
36	N	m	N	N	N	N	N							2.3	2
37	N	f	N	N	N	N	N							0.72
38	N	m	N	N	N	N	N							1.76
39	N	f	N	N	N	N	N							0.95
40	N	f	N	N	N	N	N							2.12
41	N	m	N	Y	Y	Y	N			1	1	2		2.61
42	Y	underage	N	N	N	N	N							1.03	1
43	Y	m	N	N	N	Y	N	D				2		2.32
44	Y	m	N	N	N	Y	N	D				2		5.15
45	Y	m	N	N	N	N	N							2.37
46	Y	m	N	N	N	Y	N	D				2		4.18	1
47	Y	f	N	N	N	Y	N	D				1		1
48	Y	m	N	Y	Y	Y	N	CSD		1	2	3		3.14	1
49	Y	m	N	Y	Y	Y	N	CSD		1	2	4		3.11
50	Y	f	N	N	Y	N	N	S			1			1.21
51	Y	m	N	Y	Y	Y	N	CSD		1	3	5		5.22	2
52	Y	m	Y	N	Y	Y	N	HSD	3		1	4		8.68	2
53	Y	underage	N	N	N	N	N							0.4
54	N	m	N	Y	N	Y	N			1		3		5.67	2
55	N	underage	N	N	N	Y	N					1		1.56
56	N	underage	N	N	N	N	N							#VALUE!
57	Y	m	Y	Y	N	Y	N	HCD		1		3		4.07
58	Y	m	N	Y	N	Y	N	CD		1		2		3.48	2
59	Y	underage	N	N	N	Y	N	D				1		0.49
60	Y	m	N	N	N	Y	N	D				2		4.77	2
61	Y	m	N	N	N	Y	N	D				5		4.03	2
62	Y	m	N	N	N	Y	N	D				1		1.48
63	Y	m	N	N	N	Y	N	D				2		1.87	1
64	Y	f	N	N	N	N	N							3.59
65	Y	m	N	N	N	Y	N	D				1		3.35	1
66	Y	f	N	N	N	Y	N	D				4		4.05
67	Y	underage	N	N	N	N	N					1		0.48
68	Y	f	N	N	N	Y	N	D				1		0.86
69	Y	m	N	N	N	Y	N	D						3.36	1
70	N	m	N	N	N	N	N							4.33
71	N	m	N	N	N	N	N							0.98	1
72	N	m	N	N	N	N	N							1.4	1
73	Y	f	N	N	N	N	N							1.48
74	Y	m	Y	Y	Y	N	N	HCS	2	1	4	4		7.31	3
75	Y	f	N	Y	Y	Y	N	CSD		1	3	2		1.93
76	Y	f	N	N	N	N	N							1.61	3
77	Y	m	N	N	N	N	N							2.62
78	N	f	N	N	N	N	N							0.45
79	N	m	N	N	N	N	N							0.24
80	Y	f	N	N	N	N	N							0.59
81	Y	f	N	N	N	Y	N	D				5		3
82	N	m	N	N	N	N	N							2.39
83	Y	m	N	N	N	Y	N	D				5		2.08	2
84	Y	f	N	N	N	Y	N	D				5		3.14
85	Y	underage	N	N	N	N	N							0.15
86	Y	m	N	Y	N	Y	N	CD		1		4		5.22
87	Y	f	N	N	Y	Y	N	SD			1	3		2.91
88	Y	f	N	N	N	N	N							1.6
89	N	?	N	Y	N	Y	N			1		3		3.77
90	N	underage	N	N	N	N	N							0.34
91	N	underage	N	N	N	N	N							0.12
92	N	underage	N	N	N	N	N							0.09
93	N	m	N	N	N	N	N							2.08
94	Y	underage	N	N	N	Y	N	D				1		0.86
95	N	m	N	Y	Y	Y	N			1	3	7		4.63	1
96	Y	f	N	N	N	Y	N	D				1		3.38
97	Y	f	N	N	N	N	N							2.07
98	Y	f	N	N	N	N	N							3.26
99	Y	f	N	N	N	N	N							1.04	1
100	N	f	N	N	N	N	N							0.25
101	N	f	N	N	N	N	N							1.49
102	N	m	N	N	N	N	N							1.8	2
103	N	?	N	N	N	N	N							0.68
104	Y	f	N	N	N	N	N							1.75
105	N	m	N	N	N	N	N							1.9	3
106	Y	underage	N	N	N	N	N							0.4
107	Y	m	N	N	N	N	N							0.38
108	Y	m	N	N	N	Y	N	D				4		1.59	3
109	Y	f	N	N	N	Y	N	D				2		0.91
110	Y	m	N	N	Y	Y	N	SD			2	2		1.79	3
111	Y	m	N	N	Y	Y	N	SD			2	2		2.7	3
112	N	f	N	N	N	N	N							0.16
113	Y	f	N	N	N	Y	N	D				2		2.69
114	Y	f	N	N	Y	Y	N	SD			1	4		1.96
115	N	underage	N	N	N	Y	N					1		0.39
116	N	underage	N	N	N	Y	N					2		0.2
117	Y	m	N	Y	Y	Y	N	CSD		1	3	3		2.5	3
118	Y	f	N	N	N	Y	N	D				2		2.28
119	Y	f	N	N	N	Y	N	D				3		2.12
120	Y	underage	N	N	N	Y	N	D				1		1.42
121	Y	m	N	N	N	Y	N	D				1		0.54
122	Y	m	N	Y	Y	Y	N	CSD		1	3	4		4.87	3
123	Y	underage	N	N	N	Y	N	D				1		0.6	3
124	Y	m	N	Y	Y	Y	N	CSD		1	6	3		3.24	3
125	N	f	N	N	N	N	N				1	5		0.55
126	Y	f	N	N	Y	Y	N	SD			1	3		2.88	3
127	N	m	N	N	Y	Y	N			1	4	6		1.2	3
128	Y	f	N	Y	Y	Y	N	CSD		1	4	6		3.32
129	Y	m	N	Y	Y	Y	N	CSD				3		4.57	3
130	Y	f	N	N	N	Y	N	D		1	1	2		2.96
131	Y	m	N	Y	Y	Y	N	CSD			2	1		2.78	3
132	Y	underage	N	N	Y	Y	N	SD		1	5	4		0.87
133	Y	f	N	Y	Y	Y	N	CSD		1	1	4		3.39
134	Y	m	N	Y	Y	Y	N	CSD				2		3.32	3
135	Y	underage	N	N	N	Y	N	D			1	1		1.07
136	Y	underage	N	N	Y	Y	N	SD		1	3	3		0.43
137	Y	f	N	Y	Y	Y	N	CSD		1	4	10		2.46
138	Y	f	N	Y	Y	Y	N	CSD				2		3.33
139	Y	f	N	N	N	Y	N	D				2		2.49
140	Y	underage	N	N	N	N	N							0.5
141	Y	underage	N	N	N	Y	N	D				1		0.24
142	Y	m	N	Y	Y	Y	N	CSD		1	4	3		2.6	3
143	Y	m	N	Y	Y	Y	N	CSD		1	4	6		2.28	3
144	Y	f	N	N	Y	Y	N	SD			2	4		2.99
145	N	m	N	N	N	N	N							2.29	3
146	Y	underage	N	N	N	N	N							0.08
147	Y	underage	N	N	N	N	N							0.1
148	Y	m	N	Y	Y	Y	N	CSD		1	2	2		2.38	2
149	Y	f	N	N	N	Y	N	D				4		2.15
150	Y	f	N	N	N	Y	N	D				5		4
151	Y	m	Y	Y	Y	Y	N	HCSD	2	1	3	6		13.96	3
152	Y	underage	N	N	N	N	N							0.27
153	Y	f	N	Y	Y	Y	N	CSD		1	3	4		2.69
154	Y	m	N	N	N	Y	N	D				3		0.78	3
155	Y	underage	N	N	N	N	N							0.24
156	Y	m	Y	Y	Y	Y	N	HCSD	4	1	6	4		4.86	2
157	Y	underage	N	N	N	N	N							0.76
158	Y	m	N	Y	Y	Y	N	CSD		1	1	5		3.36	3
159	Y	underage	N	N	N	N	N							0.2
160	Y	m	N	Y	Y	Y	N	CSD		1	1	2		3.31	3
161	Y	m	N	N	N	Y	N	D				5		4.05	3
162	Y	f	N	N	N	Y	N	D						0.7
163	Y	f	N	N	N	Y	N	D				3		3.59
164	Y	m	N	N	Y	Y	N	SD			1	2		1.97	3
165	Y	underage	N	N	N	N	N							0.21
166	Y	underage	N	N	Y	Y	N	SD			1	1		0.93
167	Y	f	N	Y	Y	Y	N	CSD		1	3	5		3.9	3
168	Y	m	N	Y	N	Y	N	CD		1		7		1.88	3
169	Y	f	N	N	N	N	N							3.16
170	Y	m	N	N	N	Y	N	D				2		3.88
171	Y	m	N	Y	Y	Y	N	CSD		1	5	12		2.57	3
172	Y	m	N	N	N	N	N							0.51	3
173	Y	m	N	N	N	Y	Y	DP				1	1	1.39	3
174	Y	m	Y	Y	Y	Y	N	HCSD	2	1	8	5		7.32	3
175	Y	m	N	Y	Y	Y	N	CSD		1	1	6		3.45	3
176	Y	f	N	Y	Y	Y	N	CSD		1	2	1		1.68	3
177	Y	underage	N	N	N	Y	N	D				1		0.44	2
178	Y	f	N	Y	Y	Y	N	CSD		1	1	5		5.45
179	Y	m	N	N	Y	Y	N	SD			1	3		3.74
180	Y	f	N	N	N	Y	N	D				2		3.01
181	Y	m	N	N	N	Y	N	D				1		2.69
182	Y	m	N	N	N	Y	N	D				4		4.23	2
183	Y	f	N	N	N	Y	N	D				5		2.02
184	Y	underage	N	N	N	Y	N	D				3		1.86
185	Y	f	N	N	N	Y	N	D				4		3.12
186	Y	m	N	Y	N	Y	N	CD		1		4		6.22	2
187	Y	f	N	N	N	N	N							2.45
188	Y	m	N	Y	Y	Y	N	CSD		1	2	8		3.87	2
189	Y	f	N	N	N	Y	N	D				5		2.08
190	Y	m	N	Y	Y	Y	N	CSD		1	1	2		3.82	1
191	Y	f	N	N	N	Y	N	D				3		2.87
192	Y	m	N	N	N	Y	N	D				3		1.77	1
193	Y	underage	N	N	N	N	N							0.68
194	Y	underage	N	N	N	Y	N	D				1		0.3
195	Y	underage	N	N	N	Y	N	D				1		0.85
196	Y	f	N	Y	N	Y	N	CD		1		3		4.37
197	Y	f	N	N	N	Y	N	D				4		3.96	3
198	Y	f	N	N	N	Y	N	D				4		2.97
199	Y	m	N	Y	Y	Y	N	CSD		1	1	2		2.27	2
200	Y	f	N	N	N	Y	N	D				1		3.18
201	Y	underage	N	N	N	N	N							0.52
202	Y	f	N	N	N	N	N							1.68	3
203	Y	m	N	Y	Y	Y	N	CSD		1	1	4		4.07	2
204	Y	f	N	N	Y	Y	N	SD			1	2		4.37
205	Y	m	N	N	N	Y	N	D				4		3.71	2
206	Y	f	N	N	N	Y	N	D				1		2.73	2
207	Y	m	N	N	N	Y	N	D				3		3.67
208	Y	f	N	Y	N	Y	N	CD		1		2		3.82
209	Y	m	N	Y	Y	Y	N	CSD		1	4	9		5.99	2
210	Y	m	N	Y	Y	Y	N	CSD		2	1	6		4.99	1
211	Y	f	N	N	N	Y	N	D				3		3.56
212	Y	m	Y	N	Y	Y	N	HSD	1		2	6		4.37	2
213	Y	m	N	Y	N	Y	N	CD		1		3		3.62	2
214	Y	m	N	N	N	N	N							4.7
215	Y	f	N	N	N	Y	N	D				1		1.86
216	Y	f	N	N	N	Y	N	D				6		4.11
217	Y	m	Y	N	N	Y	N	HD	2			8		21.58	2
218	Y	f	N	N	N	Y	N	D				2		1.82
219	Y	f	N	N	N	Y	N	D				2		2.39
220	Y	f	N	Y	Y	Y	N	CSD		1	4	4		3.34	3
221	Y	f	N	N	Y	Y	N	SD			1	4		2.1
222	Y	f	N	N	Y	Y	N	SD			1	3		1.55
223	Y	f	N	N	Y	Y	N	SD			1	2		4.29
224	Y	m	N	N	Y	Y	N	SD			3	3		2.32	2
225	Y	f	N	N	N	Y	N	D				3		3.42
226	Y	m	N	Y	N	Y	N	CD		1		10		6.44	2
227	Y	m	N	Y	N	Y	N	CD		1		2		5.34	1
228	Y	m	N	N	Y	Y	N	SD			1	2		4.31	1
229	Y	m	N	Y	Y	Y	N	CSD		1	1	3		4.9	1
230	Y	m	Y	Y	Y	Y	N	HCSD	2	1	3	4		28.59	1
231	Y	f	N	N	N	Y	N	D				2		4.59
232	Y	f	N	N	N	Y	N	D				5		3.87
233	Y	m	N	Y	N	Y	N	CD		1		9		5.52	1
234	Y	m	N	Y	N	Y	N	CD		1		5		4.03	1
235	Y	underage	N	N	N	N	N							0.28
236	Y	m	N	Y	Y	Y	N	CSD		1	1	4		4.99	2
237	Y	f	N	N	N	Y	N	D				3		4.65
238	Y	underage	N	N	N	Y	N	D				1		0.71
239	Y	underage	N	N	N	N	N							0.51
240	Y	f	N	N	N	Y	N	D				1		3.68
241	Y	f	N	Y	Y	Y	N	CSD		1	2	5		4.56
242	Y	underage	N	N	N	N	N							0.14
243	Y	m	N	N	N	N	N							0.39
244	Y	m	N	N	N	N	N							1.34
245	Y	f	N	N	N	Y	N	D				3		2.18
246	Y	m	N	N	N	N	N					3		0.24
247	Y	m	N	N	N	Y	N	D						3.79	2
248	Y	f	N	N	N	N	N							1.11
249	Y	f	N	N	N	N	N							1.04
250	Y	m	Y	Y	Y	Y	N	HCSD	7	2	3	4		25.3	1
251	Y	f	N	Y	N	Y	N	CD		1		5		3.54
252	Y	m	N	N	Y	Y	N	SD			1	2		2.61	1
253	Y	underage	N	N	N	N	N							0.07
254	Y	f	N	N	N	Y	N	D				2		3.37
255	Y	underage	N	N	N	N	N							0.07
256	Y	f	N	Y	Y	Y	N	CSD		1	3	5		6.83
257	Y	m	Y	N	Y	Y	N	HSD	1		1	6		4.56	2
258	Y	f	N	Y	N	Y	N	CD		1		5		6.01
259	Y	underage	N	N	N	Y	N	D				1		0.5
260	Y	m	N	N	N	Y	N	D				1		2.79
261	Y	m	N	Y	Y	Y	N	CSD		1	5	6		8.37	1
262	Y	underage	N	N	N	Y	N	D				1		1.15
263	Y	m	N	Y	N	Y	N	CD		1		3		5.65
264	Y	m	N	Y	N	Y	N	CD		1		5		3.12	2
265	Y	f	N	N	N	Y	N	D				2		3.12
266	Y	f	N	Y	N	Y	N	CD		1		3		5.83
267	Y	underage	N	N	N	Y	N	D				2		2.14	2
268	Y	f	N	N	N	Y	N	D				2		2.15
269	Y	m	N	N	N	N	N							1.44
270	Y	m	N	N	Y	Y	N	SD			1	1		4.54
271	Y	m	N	N	Y	Y	N	SD			2	1		3.07
272	Y	f	N	N	N	Y	N	D				2		2.64
273	Y	f	N	N	N	Y	N	D				2		1.8
274	Y	underage	N	N	N	N	N							1.36
275	Y	m	N	Y	Y	Y	N	CSD		1	2	2		5.67	2
276	Y	m	N	N	N	N	N							0.5	2
277	N	m	N	N	Y	Y	N				2	1		2.15
278	Y	m	N	Y	Y	Y	N	CSD		1	2	2		2.45
279	Y	f	N	Y	Y	Y	N	CSD		1	2	5		3.75
280	Y	f	N	Y	Y	Y	N	CSD		1	3	8		5.17
281	Y	m	N	N	N	N	N							0.34	1
282	Y	m	N	Y	Y	Y	N	CSD		1	1	4		2.85	1
283	N	f	N	N	N	N	N							0.51	1
284	N	m	N	N	N	N	N							0.42
285	Y	f	N	N	N	N	N							0.09	1
286	Y	underage	N	N	N	N	N							0.06
287	Y	f	N	N	N	N	N							0.11
288	Y	f	N	N	N	N	N							1.54
289	Y	underage	N	N	N	N	N							0.45
290	Y	m	N	N	N	N	N							0.88
291	Y	underage	N	N	N	N	N							0.27
292	Y	f	N	N	N	N	N							0.86
293	Y	underage	N	N	N	N	N							0.36
294	Y	f	N	N	Y	Y	N	SD			1	2		2.29
295	Y	m	N	N	Y	Y	N	SD			1	1		4.8	2
296	Y	f	N	N	Y	Y	N	SD			1	5		1.64
297	Y	m	N	N	N	Y	N	D				1		1.46
298	Y	f	N	N	N	N	N							0.47
299	Y	underage	N	N	N	N	N							1.61	2
300	N	m	Y	N	N	N	N							4.94	1
301	Y	f	N	Y	N	Y	N	CD		1		3		2.09
302	Y	f	N	N	N	Y	N	D				5		1.26
303	Y	m	N	Y	N	Y	N	CD		1		11		0.95	2
304	Y	f	N	N	N	Y	N	D				6		1.75
305	Y	f	N	N	N	Y	N	D				1		1.41
306	Y	f	N	N	N	Y	N	D				1		0.79
307	Y	m	N	N	N	N	N							0.47
308	Y	m	N	N	N	N	N							0.74
309	Y	m	N	N	N	N	N							0.55
310	Y	underage	N	N	N	N	N							0.04
311	Y	m	N	N	N	N	N							0.89
312	Y	m	N	N	N	Y	N	D				3		1.2	3
313	Y	m	N	N	N	N	N							0.58	2
314	Y	m	N	Y	N	Y	N	CD		1		2		1.58	2
315	Y	m	N	N	N	Y	N	D				3		1.31	2
316	Y	f	N	N	N	Y	N	D				1		0.45
317	Y	f	N	N	N	N	N							0.78
318	Y	m	N	N	N	Y	N	D				2		1.17
319	Y	m	N	N	N	Y	N	D				14		1.95
320	Y	m	N	Y	Y	Y	N	CSD		1	1	1		1.79
321	Y	m	N	Y	N	Y	N	CD		1				0.71
322	Y	m	N	N	N	N	N							0.86
323	Y	m	N	N	N	N	N							1.3
324	Y	f	N	N	N	N	N							1.06
325	Y	m	N	N	N	Y	N	D				1		0.75	2
326	Y	m	N	N	N	N	N							1.93
327	Y	f	N	N	N	N	N							0.87
328	Y	m	N	N	N	Y	N	D				1		1.89
329	Y	m	N	N	N	Y	N	D						0.34
330	Y	m	N	N	N	N	N							0.43
331	Y	f	N	N	N	Y	N	D				2		1
332	Y	m	N	Y	N	Y	N	CD		1		3		1.29
333	Y	m	N	Y	N	Y	N	CD		1		11		2.16	2
334	Y	m	N	Y	Y	Y	N	CSD		1	3	4		4.86	3
335	Y	underage	N	N	N	Y	N	D				1		0.26
336	Y	m	N	N	N	Y	N	D				2		2.48
337	Y	underage	N	N	N	Y	N	D				1		0.86
338	Y	f	N	N	Y	Y	N	SD			2	7		4.55
339	Y	f	N	N	N	Y	N	D				3		6.04
340	Y	f	N	N	N	Y	N	D				2		2.02
341	Y	f	N	N	N	Y	N	D				2		4.79
342	Y	m	N	N	N	Y	N	D				2		2.4
343	Y	m	N	N	N	Y	N	D				3		1.87	3
344	Y	m	N	Y	Y	Y	N	CSD		1	3	7		6.33	3
345	Y	m	N	N	N	Y	N	D				3		2.2	3
346	Y	f	N	N	N	Y	N	D				2		2.79
347	Y	f	N	N	N	N	N							3.12
348	Y	m	N	N	N	Y	N	D				3		2.88	3
349	Y	m	N	Y	Y	Y	N	CSD		1	3	6		4.39	3
350	Y	m	N	N	N	N	N							2.93
351	Y	m	N	N	N	N	N							0.73
352	Y	f	N	N	N	N	N							0.7
353	Y	f	N	N	N	N	N							0.29
354	Y	f	N	N	N	N	N							0.27
355	Y	f	N	N	N	N	N							0.28
356	Y	m	N	N	N	N	N							0.2
357	Y	f	N	N	N	N	N							0.93
358	Y	m	N	N	N	N	N							0.49	2
359	Y	underage	N	N	N	N	N							0.13
360	Y	f	N	N	N	N	N							0.21
361	Y	m	N	N	N	Y	N	D						0.64
362	Y	m	N	N	N	N	N							0.16
363	Y	underage	N	N	N	N	N							0.36
364	Y	f	N	N	N	Y	N	D				1		1.25
365	Y	m	N	N	Y	N	N	S						0.42
366	Y	f	N	N	Y	Y	N	SD			2	1		3.17
367	Y	f	N	N	N	N	N							0.21
368	Y	f	N	N	N	Y	N	D				5		2.07
369	Y	f	N	N	N	Y	N	D				5		4.27
370	Y	m	N	N	Y	Y	N	SD			3	1		1.84	3
371	Y	f	N	N	N	Y	N	D				2		1.33
372	Y	f	N	N	Y	Y	N	SD						2.37	3
373	Y	m	N	N	Y	Y	N	SD			2	3		3.58	3
374	Y	f	N	N	N	Y	N	D				2		3.68
375	Y	f	N	N	N	Y	N	D						1.75
376	Y	m	N	N	N	Y	N	D				4		1.68	2
377	Y	f	N	N	N	N	N							2.95
378	Y	f	N	N	N	Y	N	D				2		3.4
379	Y	m	N	N	N	Y	N	D						1.81
380	Y	m	N	N	N	N	N							0.6	3
381	Y	m	N	N	N	N	N							0.62
382	Y	f	N	N	N	Y	N	D				1		1.75
383	N	m (?)	N	N	N	N	N							0.1
384	N	m	N	Y	Y	Y	N			1	2	3		4.24	1
385	N	m	N	N	N	N	N							1.36	3
386	N	m	N	N	N	N	N							1.16	1
387	Y	f	N	N	N	N	N							0.7
388	Y	f	N	N	N	N	N							0.39
389	Y	m	N	N	N	N	N							1.04
390	Y	m	N	N	N	N	N							1.04
391	Y	f	N	N	N	N	N							1.18
392	Y	f	N	N	N	Y	N	D				2		0.71
393	Y	m	N	N	N	Y	N	D				1		1.36
394	Y	f	N	Y	N	Y	N	CD		1		4		3.6
395	Y	m	N	N	N	Y	N	D				2		2.58
396	N	f	N	N	N	N	N							0.92
397	Y	f	N	N	N	N	N							1.15
398	Y	f	N	N	N	N	N							1.53
399	Y	m	N	N	N	Y	N	D				2		1.84
400	Y	m	N	N	N	Y	N	D				2		2.35

## Sheet: 5_Artefact
Grave ID	Complete	Sex	Ceramic vessel	Ritual bronze (Central Plains)	Cauldron	Arrowhead	_Arrowhead (bone/antler)	_Arrowhead, whistling (bone/antler)	_Arrowhead (metal)	Awl/needle	_Awl/needle (bone)	_Awl/needle (metal)	Bow nock (bone)	Socketed axe	Chisel	Dagger	Stone (grinding stone?)	Knife	Tube, rectangular (needle case)	Tube, round (whip handle?)	Bead	_Bead (metal)	_Bead (stone, white, tube)	_Bead (stone, white,round)	_Bead (stone, black, tube)	_Bead (stone, black, round)	_Bead (agate)	_Bead (turquoise, tube)	_Bead (turquois, round)	_Bead (bone)	_Bead (shell)	Button	Button, face viel	Earring (gold, copper-based)	Hook	Mirror	Pectoral (gold)	Pendant	Pin (dress pin?)	Plaque/appliqué	Slider/decoration	Bit	Cheek piece	_Cheek piece (bone/antler)	_Cheek piece (metal)	Other horse equipment	Seriation
1	N	?
2	Y	f	2	11													1	1	1		1						Y		Y					2				Y				2	1		6	Y	1
3	N	f	1															1			1			Y		Y			Y	Y		Y	Y	2				Y
4	N	f	1							1		1									1		Y			Y							Y	2
5	N	m	1			1	3		1	1		1					1	1			1	Y					Y		Y			Y	Y	2	1												1
6	N	f	1																1		1			Y		Y	Y				Y		Y	2
7	N	m	1							1		1		1	1	1		1			1		Y	Y		Y			Y			Y	Y	2	1						Y						1
8	N	f	1																		1		Y											2
9	N	f	1							1		1									1		Y	Y		Y	Y					Y	Y	2
10	Y	f	1							1		1						1	1		1			Y		Y			Y				Y	2				Y
11	N	m	1							1	1	1			1	1		1	1		1		Y	Y		Y		Y	Y			Y	Y	2						2	Y						2
12	N	f	1																		1			Y		Y							Y	2
13	N	m	1							1	1	1		1	1	1		1	1		1		Y	Y		Y			Y			Y	Y	2	1	1					Y					Y	1
14	Y	f																															Y
15	Y	underage	1																		1		Y	Y		Y		Y	Y				Y	2				Y
16	N	m	1
17	Y	?	1			1	21	1	12	1		1		1		1		1		1	1		Y			Y			Y			Y		2				Y			Y						1
18	Y	m		4	1	1			61	1		1		1	1	1	1	1	1		1								Y			Y		2	1			Y		1	Y	2	1		8	Y	1
19	N	m	1			1	6		2	1		1		1	1	1		1	1		1		Y	Y		Y			Y			Y	Y	2				Y			Y						2
20	Y	f	1							1		2						1	1		1		Y	Y		Y	Y	Y	Y				Y	4				Y									1
21	Y	f																			1	Y		Y		Y								2
22	Y	m	1			1	12			1	1	1		1	1	1		1	1		1		Y			Y			Y			Y	Y	2				Y			Y						2
23	Y	m	1							1		1						1			1		Y	Y					Y			Y	Y	2													2
24	Y	underage																			1		Y	Y		Y								2
25	N	f																			1			Y		Y
26	Y	f	1															1			1		Y			Y							Y	2													2
27	N	?
28	N	?															2
29	N	f	1																		1	Y		Y		Y	Y	Y	Y				Y	2
30	Y	m																			1		Y	Y									Y	2
31	Y	m	1																		1		Y	Y									Y	2
32	Y	?	1	1		1	16	1	4	1		1				1	1	1	1		1		Y	Y								Y	Y	2							Y						1
33	N	?				1	3								1																	Y
34	N	?	1	1		1	21		8	1		1				1		1	1													Y		2				Y		1	Y						1
35	N	f	1	1													1	1	1		1		Y			Y			Y				Y	2				Y	1
36	N	m	1			1	6		1							1		1			1			Y		Y						Y	Y	2													2
37	N	f	1															1			1		Y	Y		Y			Y				Y	2				Y
38	N	m	1																		1	Y
39	N	f															1
40	N	f
41	N	m	1							1		1		1		1		1			1		Y									Y	Y	2							Y
42	Y	underage	1															1	1		1		Y									Y	Y	2						1	Y						1
43	Y	m	1														1			1
44	Y	m	1																		1	Y	Y	Y			Y		Y					2				Y
45	Y	m																																1
46	Y	m	1							1		1				1		1			1	Y	Y	Y		Y						Y	Y	2						1							1
47	Y	f	1																		1	Y	Y	Y		Y	Y		Y				Y	2				Y
48	Y	m	1			1	12	1	3	1		1				1		1	1		1	Y	Y						Y			Y	Y	2	1					1							1
49	Y	m	1							1		1					1	1	1		1	Y				Y							Y	4				Y
50	Y	f
51	Y	m	1			1	10		3	1	1	1				1		1			1		Y	Y					Y			Y	Y	2							Y						2
52	Y	m	1			1	16		10	1		1		1	1	1	1	1	1		1	Y	Y			Y			Y			Y	Y	2							Y	2				Y	2
53	Y	underage																																2
54	N	m	1			1	5	1		1	1	1	2	1		1		1	1		1								Y			Y	Y	2						1	Y						2
55	N	underage																			1			Y		Y
56	N	underage																															Y
57	Y	m	1			1	11		11	1		1				1	1	1			1			Y					Y			Y		2							Y
58	Y	m	1			1	13			1		1						1			1	Y	Y			Y			Y				Y	2							Y						2
59	Y	underage																			1		Y	Y		Y								2
60	Y	m	1			1			1								1																					Y									2
61	Y	m	1							1		1				1		1			1			Y									Y														2
62	Y	m	1
63	Y	m	1															1																	1												1
64	Y	f	1																		1		Y	Y			Y	Y	Y					2
65	Y	m				1	3		6	1		2						1			1								Y			Y	Y	2				Y		1							1
66	Y	f	1																		1		Y										Y	2
67	Y	underage	1																		1		Y									Y		2
68	Y	f
69	Y	m	1							1		1						1			1								Y			Y			1												1
70	N	m	1													1		1
71	N	m	1			1	2		3							1		1														Y															1
72	N	m	1			1	5		1																									2	1												1
73	Y	f
74	Y	m	1			1	12	1	6	1		1	2	1	1	1		1	1		1			Y			Y		Y			Y	Y	2							Y					Y	3
75	Y	f	1							1		1							1		1	Y		Y		Y	Y	Y	Y				Y	2				Y
76	Y	f	1																1		1	Y		Y		Y	Y	Y	Y	Y				2				Y									3
77	Y	m	1																		1			Y		Y			Y				Y	2				Y
78	N	f	1																		1			Y			Y		Y			Y	Y	2
79	N	m	1														2				1	Y	Y	Y		Y		Y	Y					2
80	Y	f	1																		1			Y		Y			Y					2				Y
81	Y	f	1							1		1									1		Y											2
82	N	m	1							1		1				1	1	1															Y	2
83	Y	m	1			1	5									1		1	1		1								Y				Y	2													2
84	Y	f	1																														Y	2
85	Y	underage																			1	Y	Y
86	Y	m	1							1		1				1		1	1		1	Y							Y			Y	Y	2	1
87	Y	f	1
88	Y	f
89	N	?																			1		Y
90	N	underage																1														Y
91	N	underage																			1			Y										2
92	N	underage																																1						1
93	N	m
94	Y	underage																			1			Y	Y		Y							2
95	N	m	1			1	15		6				1	1		1		1	1		1	Y		Y		Y			Y			Y	Y	2	1				1	1	Y						1
96	Y	f	1														1				1		Y	Y		Y							Y	2
97	Y	f	1							1		1					1				1	Y				Y						Y		2				Y
98	Y	f	1							1		1						1	1		1			Y		Y			Y				Y	2				Y
99	Y	f	1							1		1						1	1		1	Y		Y		Y			Y					2				Y									1
100	N	f	1																		1		Y											2
101	N	f	1																		1			Y
102	N	m	1							1		1				1		1		1	1		Y	Y		Y			Y			Y	Y	2	1			Y									2
103	N	?	1
104	Y	f	1																		1		Y			Y			Y				Y	2
105	N	m	1			1	2		5	1		1				1		1	1		1								Y	Y		Y	Y	2						1	Y						3
106	Y	underage	1																		1			Y					Y				Y	2
107	Y	m															1
108	Y	m	1							1		1				1		1	1														Y	2						1	Y						3
109	Y	f																			1			Y		Y								2
110	Y	m	1			1	4			1		1						1															Y	1							Y						3
111	Y	m	1			1	6	1		1		1				1		1	1		1		Y						Y				Y	2						1							3
112	N	f																1
113	Y	f	1																		1	Y		Y		Y	Y	Y	Y				Y	2				Y
114	Y	f	1																		1	Y	Y				Y		Y		Y			2				Y
115	N	underage																			1					Y								2
116	N	underage	1																													Y
117	Y	m	1			1	2		5	1		1		1	1	1		1	1		1								Y				Y	2						1	Y						3
118	Y	f	1																		1			Y								Y	Y	2		1		Y
119	Y	f	1																		1		Y	Y									Y	2				Y
120	Y	underage	1																		1						Y		Y				Y	2
121	Y	m	1
122	Y	m	1			1			2	1		1		1	1	1	1	1	1													Y	Y	2	1					1	Y						3
123	Y	underage																			1			Y																1							3
124	Y	m	1			1	4		1	1		1		1	1	1		1	1		1								Y			Y	Y	2	1					2	Y						3
125	N	f	1																1		1			Y		Y			Y		Y	Y	Y	2				Y
126	Y	f	1																1		1	Y	Y	Y			Y		Y				Y	2													3
127	N	m	1			1	3											1			1								Y				Y	2						1							3
128	Y	f	1																		1	Y	Y			Y	Y		Y				Y	2				Y
129	Y	m	1			1	1		1	1		1				1		1	1		1								Y			Y	Y	2						1	Y						3
130	Y	f	1
131	Y	m	1			1			1	1		1				1		1	1		1							Y	Y	Y			Y	2						1	Y						3
132	Y	underage																			1	Y		Y		Y	Y		Y				Y	2
133	Y	f	1																1		1	Y				Y	Y	Y	Y				Y	2				Y
134	Y	m	1			1	2		2	1		1				1		1		1													Y	2							Y						3
135	Y	underage																			1			Y		Y								2
136	Y	underage																			1			Y		Y	Y		Y					2				Y
137	Y	f	1																		1	Y	Y	Y									Y	2
138	Y	f	1			1	2														1		Y			Y	Y		Y				Y	2				Y
139	Y	f	1
140	Y	underage
141	Y	underage																			1					Y
142	Y	m	1			1	5			1		1				1		1	1		1		Y						Y				Y	2						1	Y						3
143	Y	m	1							1		1		1	1	1		1	1		1								Y	Y		Y	Y	2						1	Y						3
144	Y	f	1																		1	Y		Y		Y			Y				Y	2				Y
145	N	m	1			1			2	1		1		1	1	1		1	1		1								Y			Y	Y	2						1	Y						3
146	Y	underage
147	Y	underage																			1	Y	Y	Y					Y			Y								1
148	Y	m	1			1	3		2	1		1				1		1	1														Y	2	1												2
149	Y	f	1																		1	Y	Y	Y							Y	Y	Y	2		1		Y
150	Y	f	1																		1	Y	Y			Y			Y				Y	4				Y
151	Y	m	1			1	4		9	1		1		1	1	1		1	1		1								Y			Y	Y	2			1				Y	2				Y	3
152	Y	underage
153	Y	f	1															1	1		1	Y	Y	Y		Y	Y	Y	Y		Y		Y	3				Y
154	Y	m	1																		1			Y			Y		Y			Y		2						1							3
155	Y	underage																			1			Y		Y	Y		Y					2
156	Y	m	1	1		1	6		3					1	1	1		1		1	1								Y			Y	Y	2					1	2	Y	2	1		4	Y	2
157	Y	underage																			1		Y		Y				Y			Y		2						1
158	Y	m	1			1	2		1	1		1				1		1	1		1		Y				Y		Y			Y	Y	2	1					1	Y						3
159	Y	underage																			1			Y				Y												2
160	Y	m	1							1		1				1		1	1														Y	2						1	Y						3
161	Y	m	1							1		1				1		1	1		1		Y						Y					2						1							3
162	Y	f																																2
163	Y	f	1																		1	Y		Y										4
164	Y	m	1													1		1	1		1								Y				Y	2					1								3
165	Y	underage																			1	Y		Y		Y	Y							2
166	Y	underage																			1			Y					Y					2						1
167	Y	f	1																1		1			Y		Y	Y	Y	Y				Y	2				Y									3
168	Y	m	1							1		1				1		1	1		1								Y	Y		Y	Y	2						1	Y						3
169	Y	f	1
170	Y	m	1																														Y
171	Y	m	1	1						1		1		1		1		1	1		1								Y			Y	Y	2						1	Y						3
172	Y	m	1															1			1							Y	Y					2													3
173	Y	m				1	4		3																										1												3
174	Y	m	1	1		1	3		4					1	1	1		1		1	1								Y			Y	Y	2			1		1	16	Y	2	1	2			3
175	Y	m	1							1		1				1		1	1		1								Y			Y	Y	2				Y		2	Y						3
176	Y	f	1																1		1		Y	Y		Y	Y		Y		Y		Y	2				Y									3
177	Y	underage	1															1			1					Y			Y					2													2
178	Y	f	1							1		1						1	1		1	Y	Y			Y	Y	Y	Y				Y	2				Y
179	Y	m	1			1	6	1		1	1	1				1		1	1															1
180	Y	f	1
181	Y	m	1
182	Y	m	1							1		1				1		1			1		Y						Y				Y	2													2
183	Y	f	1																														Y
184	Y	underage	1																		1		Y					Y	Y				Y	1
185	Y	f	1																		1		Y										Y
186	Y	m	1			1	2		1	1		1				1		1			1		Y						Y			Y	Y	2													2
187	Y	f	1																														Y
188	Y	m	1			1	11	3	1	1		1		1	1	1		1	1		1								Y	Y		Y	Y	2	1			Y	1	1	Y						2
189	Y	f	1
190	Y	m	1			1	3		8	1		1		1	1	1	1	1	1		1								Y			Y	Y	2						1	Y						1
191	Y	f	1																		1			Y									Y	2
192	Y	m	1			1	5	1	2									1			1			Y		Y			Y			Y	Y														1
193	Y	underage
194	Y	underage																			1					Y		Y
195	Y	underage																																2						1
196	Y	f	1																		1	Y	Y			Y			Y					2
197	Y	f	1																1		1		Y						Y				Y	2				Y									3
198	Y	f	1																		1		Y	Y			Y	Y	Y		Y		Y	2				Y
199	Y	m	1			1	3		2	1		1				1		1			1			Y		Y			Y			Y	Y	2	1												2
200	Y	f	1																		1			Y		Y							Y	2
201	Y	underage																			1					Y						Y	Y	2						1
202	Y	f	1																1		1	Y		Y		Y	Y		Y		Y		Y	2				Y									3
203	Y	m	1			1	4			1		1						1														Y	Y	2													2
204	Y	f	1																													Y	Y	2
205	Y	m	1			1	5		2	1		1						1															Y							1							2
206	Y	f	1																1		1	Y	Y						Y				Y					Y									2
207	Y	m	1
208	Y	f	1																		1			Y					Y				Y	1				Y
209	Y	m	1			1	6		5	1		1		1	1	1	1	1	1		1								Y			Y	Y	2	1					1	Y						2
210	Y	m	1			1	11		5	1		1				1		1	1																					1	Y						1
211	Y	f	1																														Y	6		1
212	Y	m	1							1		1		1	1	1		1	1		1								Y				Y	2						1	Y						2
213	Y	m	1			1	6		2	1		1				1		1	1		1			Y					Y				Y	2	1			Y		1							2
214	Y	m	1															1
215	Y	f	1																		1			Y		Y	Y		Y				Y	2				Y
216	Y	f	1																		1		Y	Y									Y	2
217	Y	m	1			1	5		1					1	1		1	1			1								Y			Y		2						1	Y					Y	2
218	Y	f
219	Y	f	1																		1								Y
220	Y	f	1															1	1		1	Y				Y	Y		Y				Y	2				Y									3
221	Y	f	2																		1			Y		Y							Y					Y
222	Y	f	1																		1		Y	Y		Y							Y	2				Y
223	Y	f	1																														Y	2
224	Y	m	1													1		1			1		Y										Y	2						1							2
225	Y	f	1																															2
226	Y	m	1			1	10		5	1		1		1		1	1	1		1	1		Y						Y			Y	Y	2	1					1	Y						2
227	Y	m	1			1	10		1	1		1				1		1			1								Y			Y	Y	2	1					1	Y						1
228	Y	m	1			1		1										1															Y	2	1					1							1
229	Y	m	1			1	4	5	1	1		1		1	1		1	1			1							Y	Y	Y		Y		2	1						Y						1
230	Y	m	1			1	4		2	1		1		1	1	1	2	1	1		1	Y				Y			Y			Y	Y	2				Y		2	Y	2	1	1		Y	1
231	Y	f	1																1		1	Y	Y			Y			Y					2				Y
232	Y	f	1																		1		Y											1				Y
233	Y	m	1			1	13		3	1		1					2	1	1		1		Y						Y			Y	Y	2						1	Y						1
234	Y	m	1			1	7			1		1				1	1	1			1			Y					Y			Y	Y	2						1	Y						1
235	Y	underage
236	Y	m	1			1	11		1	1		1		1	1	1		1			1								Y			Y	Y	2						1	Y						2
237	Y	f	1																		1								Y				Y	2				Y
238	Y	underage																														Y
239	Y	underage																			1	Y				Y			Y
240	Y	f	1														1				1		Y	Y			Y	Y	Y				Y	2				Y
241	Y	f	1																1		1		Y			Y	Y	Y	Y		Y			2				Y
242	Y	underage
243	Y	m
244	Y	m
245	Y	f	1
246	Y	m
247	Y	m	1			1	8		1	1		1				1		1			1						Y		Y			Y	Y	2						1	Y						2
248	Y	f	1																															2
249	Y	f	1																		1		Y	Y								Y		8
250	Y	m		3	1	1	36		29	1	1	1		1	1	1	2	1		1	1								Y			Y		2	1		1	Y	1		Y	2	1	1	1	Y	1
251	Y	f	1																		1	Y	Y			Y			Y				Y	2				Y
252	Y	m	1			1	5		1	1		1						1	1		1								Y			Y	Y	1						1							1
253	Y	underage																			1	Y							Y									Y
254	Y	f	1
255	Y	underage																			1					Y			Y												Y
256	Y	f	1							1		1						1	1		1		Y			Y	Y	Y	Y					2				Y
257	Y	m	1			1	1		5	1		1				1		1														Y	Y	2													2
258	Y	f	1																		1		Y	Y		Y	Y	Y	Y			Y	Y	4				Y
259	Y	underage																																1
260	Y	m	1							1		1						1															Y
261	Y	m	1			1	1		2	1		1		1	1	1	1	1	1		1		Y	Y					Y			Y	Y	2	1					1	Y						1
262	Y	underage
263	Y	m	1																1		1		Y	Y		Y			Y				Y	2				Y
264	Y	m	1			1		1	10					2	1	1	1	1	1		1								Y			Y	Y	2					1	1	Y						2
265	Y	f	1																														Y	2
266	Y	f	1							1		1					1		1		1	Y		Y		Y			Y				Y	2				Y
267	Y	underage																			1	Y		Y					Y					2						1							2
268	Y	f	1
269	Y	m
270	Y	m	1
271	Y	m								1		2						1		1													Y	1
272	Y	f	1																1		1			Y					Y				Y					Y
273	Y	f	1							1	1										1		Y						Y				Y
274	Y	underage																			1		Y	Y		Y	Y		Y					1
275	Y	m	1			1	12	1	5	1		1		1		1		1	1		1	Y		Y		Y			Y			Y	Y	2	1			Y		1	Y						2
276	Y	m	1			1	6		1	1		1						1			1		Y	Y										2							Y					Y	2
277	N	m	1			1	2		1								1				1								Y				Y	2						1
278	Y	m	1																		1								Y				Y
279	Y	f	1							1		1									1		Y			Y			Y					2				Y
280	Y	f	1							1		1						1	1		1	Y	Y			Y	Y		Y				Y	2				Y
281	Y	m	1							1		1				1		1			1	Y	Y	Y								Y	Y	2													1
282	Y	m	1			1	9		3	1		1						1	1		1					Y			Y	Y		Y	Y		1					1	Y						1
283	N	f								1		1						1			1			Y									Y	1				Y									1
284	N	m
285	Y	f																1			1								Y		Y							Y									1
286	Y	underage																			1					Y			Y
287	Y	f
288	Y	f
289	Y	underage																																2
290	Y	m																														Y
291	Y	underage	1																		1			Y										2
292	Y	f
293	Y	underage	1															1			1			Y		Y						Y		2
294	Y	f	1																		1		Y			Y								2
295	Y	m	1							1		1				1		1			1		Y			Y								2							Y						2
296	Y	f																			1			Y										4
297	Y	m	1															1			1			Y		Y								2
298	Y	f	1																		1		Y	Y		Y								2
299	Y	underage																1			1			Y		Y						Y	Y	2						1							2
300	N	m	1			1			1	1		3		1	1	1		1	1		1			Y		Y			Y			Y	Y	2							Y	2	1	2			1
301	Y	f																																4
302	Y	f								1	1										1	Y	Y	Y			Y					Y	Y	4				Y
303	Y	m	1			1	4									1	1	1	1													Y		2	1												2
304	Y	f				1			4
305	Y	f																														Y		2		2		Y
306	Y	f	1																															2
307	Y	m
308	Y	m																			1	Y		Y		Y	Y		Y				Y	2				Y
309	Y	m
310	Y	underage																			1		Y										Y
311	Y	m
312	Y	m	1															1	1													Y		2													3
313	Y	m	1															1																2	1												2
314	Y	m														1		1																													2
315	Y	m																1																													2
316	Y	f				1			1												1					Y								2
317	Y	f	1																		1		Y											2		2		Y
318	Y	m
319	Y	m																																2
320	Y	m				1	3		1
321	Y	m	1			1	2		3
322	Y	m																			1								Y		Y			2				Y
323	Y	m																			1	Y	Y	Y			Y	Y	Y		Y			2
324	Y	f																			1		Y	Y									Y	2				Y
325	Y	m	1															1														Y		2	1												2
326	Y	m
327	Y	f																																4		1
328	Y	m
329	Y	m																			1		Y	Y									Y	2
330	Y	m
331	Y	f																			1		Y											2
332	Y	m	1			1	3		3																									1
333	Y	m				1	5		3							1																															2
334	Y	m	1			1			1							1		1	1		1							Y	Y				Y	2						1							3
335	Y	underage																			1			Y										2
336	Y	m																															Y	2
337	Y	underage																			1		Y	Y
338	Y	f	1																		1	Y		Y		Y	Y		Y				Y	2				Y
339	Y	f	1																		1		Y										Y	2				Y
340	Y	f	1																		1			Y					Y				Y	2				Y
341	Y	f	1																		1					Y						Y	Y
342	Y	m																			1			Y										2
343	Y	m				1	2		2																																						3
344	Y	m	1			1	3		1	1		1		1	1	1		1	1		1								Y	Y			Y	2						1	Y						3
345	Y	m	1			1	3	1	1									1															Y	2													3
346	Y	f	1																		1			Y									Y
347	Y	f	1																		1			Y					Y					1
348	Y	m	1													1		1	1														Y	2						1							3
349	Y	m	1			1			2	1		1				1		1	1		1								Y				Y	2						1	Y						3
350	Y	m	1																		1			Y									Y					Y
351	Y	m	1																		1		Y			Y			Y				Y	2				Y
352	Y	f	1																		1		Y	Y		Y			Y				Y	2
353	Y	f	1																		1			Y		Y								2				Y
354	Y	f	1																		1					Y	Y		Y				Y	2
355	Y	f	1																		1			Y							Y		Y
356	Y	m																																	1
357	Y	f	1
358	Y	m	1			1		3		1		1						1															Y	2				Y									2
359	Y	underage																			1		Y	Y										2
360	Y	f	1
361	Y	m	1																		1			Y			Y		Y				Y
362	Y	m
363	Y	underage																			1					Y			Y					2				Y
364	Y	f	1																		1			Y		Y	Y		Y				Y	2
365	Y	m
366	Y	f	1																		1		Y	Y									Y	2
367	Y	f																			1	Y
368	Y	f	1																		1		Y	Y		Y	Y		Y				Y	2
369	Y	f	1																		1	Y		Y		Y	Y		Y				Y	1
370	Y	m	1													1		1	1														Y	2						1	Y						3
371	Y	f	1																		1	Y		Y					Y					2
372	Y	f	1																		1			Y					Y				Y	2				Y			Y						3
373	Y	m	1							1		1				1		1	1		1						Y						Y	2						1	Y						3
374	Y	f	1																		1		Y	Y		Y	Y		Y			Y	Y	2				Y
375	Y	f	1																		1	Y	Y			Y	Y	Y	Y				Y	2				Y
376	Y	m	1			1			1	1		1						1			1								Y				Y	2						1							2
377	Y	f	1																															2
378	Y	f	1																		1			Y									Y	2
379	Y	m	1																		1			Y					Y				Y	2
380	Y	m																1			1			Y		Y																					3
381	Y	m	1																		1			Y		Y	Y		Y				Y	2				Y
382	Y	f	1																		1		Y	Y										2				Y
383	N	m (?)																1			1	Y		Y		Y						Y		2						1
384	N	m	1			1			1	1		1		1		1		1			1		Y	Y								Y	Y	2													1
385	N	m	1							1		1				1		1			1			Y		Y							Y	2													3
386	N	m	1							1		1		1		1		1			1			Y								Y	Y	2													1
387	Y	f																			1		Y				Y						Y
388	Y	f
389	Y	m	1																														Y
390	Y	m
391	Y	f	1																													Y	Y	2
392	Y	f	1																		1		Y			Y	Y		Y				Y	2				Y
393	Y	m	1																		1		Y	Y		Y								2	1
394	Y	f	1																		1			Y		Y	Y		Y				Y
395	Y	m	1																		1					Y							Y	2
396	N	f	1																		1			Y		Y								2
397	Y	f	1																		1	Y		Y		Y	Y		Y				Y	2
398	Y	f	1																		1			Y							Y		Y	2
399	Y	m	1																														Y	2
400	Y	m	1																		1			Y		Y			Y					2

## Sheet: 6_Type-grave
Grave ID	Sex	arrowhead A	arrowhead B	arrowhead C	arrowhead D	arrowhead E	arrowhead F	arrowhead G	arrowhead H	arrowhead I	arrowhead J	arrowhead K	arrowhead L	arrowhead M	arrowhead N	bit A	bit B	bit C	bit D	needle case A	needle case B	needle case C	needle case D	needle case E	needle case F	needle case G	tube A	tube B	tube C	tube D	dagger A	dagger B	dagger C	dagger D	dagger E	dagger F	dagger G	dagger H	dagger I	dagger J	dagger K	dagger L	dagger M	dagger N	dagger O	hook A	hook B	hook C	hook D
1	?
2	f															1				1
3	f
4	f
5	m	1																																												1
6	f																			1	1
7	m																															1																1
8	f
9	f
10	f																			1
11	m																			1													1
12	f
13	m																			1											1															1
14	f
15	underage
16	m
17	?					1								1													1					1
18	m	1		1	1	1	1		1							1					1										1																1
19	m	1			1																1												1
20	f																			1
21	f
22	m																			1													1
23	m
24	underage
25	f
26	f
27	?
28	?
29	f
30	m
31	m
32	?	1		1		1															1														1
33	?
34	?	1				1		1							1					1													1
35	f																			1
36	m											1																					1
37	f
38	m
39	f
40	f
41	m																																									1
42	underage																			1
43	m
44	m
45	m
46	m																																1
47	f
48	m	1																		1	1												1
49	m																			1
50	f
51	m										1																						1
52	m					1		1		1					1	1							1									1
53	underage
54	m																					1											1
55	underage
56	underage
57	m	1																															1
58	m
59	underage
60	m										1
61	m																																	1
62	m
63	m
64	f
65	m			1
66	f
67	underage
68	f
69	m
70	m																																1
71	m			1																													1
72	m
73	f
74	m																							1									1
75	f																			1
76	f																							1
77	m
78	f
79	m
80	f
81	f
82	m																																1
83	m																																			1
84	f
85	underage
86	m																				1												1
87	f
88	f
89	?
90	underage
91	underage
92	underage
93	m
94	underage
95	m			1																	1																		1									1
96	f
97	f
98	f																			1
99	f																			1
100	f
101	f
102	m																												1			1															1
103	?
104	f
105	m									1										1	1																	1
106	underage
107	m
108	m																							1
109	f
110	m
111	m																								1													1
112	f
113	f
114	f
115	underage
116	underage
117	m	1																					1														1
118	f
119	f
120	underage
121	m
122	m											1											1															1											1
123	underage
124	m	1																						1										1
125	f																			1	1
126	f																							1
127	m
128	f
129	m										1												1															1
130	f
131	m																							1														1
132	underage
133	f																			1
134	m		1																									1										1
135	underage
136	underage
137	f
138	f
139	f
140	underage
141	underage
142	m																				1												1
143	m																			1													1
144	f
145	m	1	1																					1										1
146	underage
147	underage
148	m	1																		1																1													1
149	f
150	f
151	m	1			1													1		1													1
152	underage
153	f																			1	1
154	m
155	underage
156	m	1			1												1	1												1				1
157	underage
158	m	1																						1									1
159	underage
160	m																								1													1
161	m																							1														1
162	f
163	f
164	m																						1															1
165	underage
166	underage
167	f																							1
168	m																						1															1
169	f
170	m
171	m																							1														1
172	m
173	m	1	1
174	m	1			1							1						1										1						1
175	m																																				1
176	f																							1
177	underage
178	f																				1
179	m																				1												1
180	f
181	m
182	m																																	1
183	f
184	underage
185	f
186	m									1																											1
187	f
188	m											1									1												1
189	f
190	m	1																			1												1
191	f
192	m	1
193	underage
194	underage
195	underage
196	f
197	f																						1
198	f
199	m											1																								1													1
200	f
201	underage
202	f																							1
203	m
204	f
205	m		1
206	f																					1
207	m
208	f
209	m	1												1												1								1														1
210	m	1																		1													1
211	f
212	m																					1
213	m		1							1												1											1																1
214	m
215	f
216	f
217	m	1
218	f
219	f
220	f																							1
221	f
222	f
223	f
224	m																																	1							1
225	f
226	m	1																									1										1
227	m	1				1																										1																1
228	m
229	m	1
230	m	1																	1		1																							1
231	f																				1
232	f
233	m	1									1									1	1
234	m																																							1
235	underage
236	m	1																																1
237	f
238	underage
239	underage
240	f
241	f																			1
242	underage
243	m
244	m
245	f
246	m
247	m		1																															1
248	f
249	f
250	m	1				1								1	1		1										1																1
251	f
252	m					1															1
253	underage
254	f
255	underage
256	f																			1	1
257	m		1																															1
258	f
259	underage
260	m
261	m					1															1												1													1
262	underage
263	m																			1
264	m	1																			1																								1
265	f
266	f																				1
267	underage
268	f
269	m
270	m
271	m
272	f																			1
273	f
274	underage
275	m	1										1								1													1														1
276	m										1
277	m
278	m
279	f
280	f																			1
281	m																																		1
282	m	1																			1
283	f
284	m
285	f
286	underage
287	f
288	f
289	underage
290	m
291	underage
292	f
293	underage
294	f
295	m																																1
296	f
297	m
298	f
299	underage
300	m										1					1				1											1
301	f
302	f
303	m										1																									1													1
304	f
305	f
306	f
307	m
308	m
309	m
310	underage
311	m
312	m																							1
313	m
314	m																																			1
315	m
316	f
317	f
318	m
319	m
320	m	1
321	m	1
322	m
323	m
324	f
325	m
326	m
327	f
328	m
329	m
330	m
331	f
332	m	1
333	m	1								1																							1
334	m																						1															1
335	underage
336	m
337	underage
338	f
339	f
340	f
341	f
342	m
343	m												1
344	m												1										1															1
345	m
346	f
347	f
348	m																							1														1
349	m																						1															1
350	m
351	m
352	f
353	f
354	f
355	f
356	m
357	f
358	m
359	underage
360	f
361	m
362	m
363	underage
364	f
365	m
366	f
367	f
368	f
369	f
370	m																						1															1
371	f
372	f
373	m																						1
374	f
375	f
376	m
377	f
378	f
379	m
380	m
381	m
382	f
383	m (?)
384	m																														1
385	m																																1
386	m																															1
387	f
388	f
389	m
390	m
391	f
392	f
393	m
394	f
395	m
396	f
397	f
398	f
399	m
400	m
Count		35	7	5	5	9	1	2	1	5	7	6	2	3	3	4	2	3	1	31	24	4	12	16	2	1	3	2	1	1	4	6	29	11	2	5	4	16	1	1	1	1	1	1	1	3	3	4	5
[truncated: 42 more columns]

## Sheet: 7_Seriation 1
Grave ID	arrowhead A	arrowhead B	arrowhead C	arrowhead D	arrowhead E	arrowhead G	arrowhead I	arrowhead J	arrowhead K	arrowhead M	arrowhead N	bit A	bit B	bit C	needle case A	needle case B	needle case C	needle case D	needle case E	needle case F	tube A	tube B	dagger A	dagger B	dagger C	dagger D	dagger E	dagger F	dagger G	dagger H	hook A	hook B	hook C	hook D	hook E	plaque A	plaque B	plaque C	plaque D	plaque E	plaque F	plaque G	plaque I	plaque K	knife A	knife B	knife C	knife D	knife E
2												1			1
5	1																														1																1
6															1	1
7																								1									1														1
11															1										1												1											1
13															1								1								1															1
17					1					1											1			1																					1
18	1		1	1	1							1				1							1									1				1										1
19	1			1												1									1																				1
20															1																															1
22															1										1																					1
32	1		1		1											1											1																			1
34	1				1	1					1				1										1											1										1
35															1																																1
36									1																1																							1
42															1																					1										1
46																									1											1											1
48	1														1	1									1										1		1									1
49															1																																1
51								1																	1																						1
52					1	1	1				1	1						1						1																							1
54																	1								1														1								1
57	1																								1																						1
58																																																1
61																										1																						1
71			1																						1																						1
74																			1						1																							1
83																												1																			1
86																1									1																						1
95			1													1																	1						1								1
99															1																															1
102																								1								1																1
105							1								1	1														1									1								1
108																			1																					1
110																																															1
111																				1										1							1										1
117	1																	1											1										1								1
122									1									1												1				1						1								1
124	1																		1							1											1											1
125															1	1
129								1										1												1																		1
131																			1											1								1										1
134		1																				1								1																	1
142																1									1															1								1
143															1										1															1								1
145	1	1																	1							1																1					1
148	1														1													1						1														1
151	1			1										1	1										1																							1
153															1	1																															1
156	1			1									1	1												1													1									1
158	1																		1						1														1								1
160																				1										1										1							1
161																			1											1							1										1
164																		1												1
168																		1												1							1										1
171																			1											1							1												1
173	1	1
174	1			1					1					1								1				1																		1				1
175																													1															1				1
178																1																															1
179																1									1																						1
182																										1																					1
186							1																						1																			1
188									1							1									1															1							1
190	1															1									1																1						1
192	1																																													1
199									1																			1						1													1
205		1																																					1									1
209	1									1																1							1						1								1
210	1														1										1														1							1
212																	1																						1									1
213		1					1										1								1									1			1										1
217	1																																						1								1
220																			1																													1
224																										1																	1					1
226	1																				1								1										1								1
227	1				1																			1									1						1							1
228																																			1	1											1
229	1																																		1											1
230	1															1																				1											1
233	1							1							1	1																				1											1
234																																											1			1
236	1																									1													1								1
247		1																								1											1										1
250	1				1					1	1		1								1																										1
252					1											1																					1										1
256															1	1																															1
257		1																								1																						1
261					1											1									1						1					1										1
264	1															1																									1						1
275	1								1						1										1							1									1					1
276								1																																							1
280															1																																1
281																											1																				1
282	1															1																			1	1											1
295																									1																							1
299																																											1				1
300								1				1			1								1																							1
303								1																				1						1													1
312																			1																												1
313																																			1													1
314																												1																				1
333	1						1																		1
334																		1												1							1											1
344																		1												1									1									1
348																			1											1								1
349																		1												1								1										1
370																		1												1								1											1
373																		1																								1						1
376																																					1											1
384																							1																								1
385																									1																								1
[truncated: 11 more columns]

## Sheet: 8_Seriation 2
Grave ID	arrowhead B	arrowhead C	arrowhead E	arrowhead G	arrowhead I	arrowhead K	arrowhead M	arrowhead N	bit A	bit B	bit C	needle case C	needle case D	needle case E	needle case F	tube A	tube B	dagger A	dagger B	dagger D	dagger G	dagger H	hook A	hook B	hook C	hook E	plaque A	plaque C	plaque E	plaque F	plaque G	plaque I	plaque K	knife A	knife B	knife D	knife E	slider/decoration A	slider/decoration C	slider/decoration D	slider/decoration E	slider/decoration F	slider/decoration G	slider/decoration J	slider/decoration K	slider/decoration L	slider/decoration M
7																			1						1																		1
11																																				1											1
13																		1					1												1
17			1				1									1			1															1
18		1	1						1									1						1			1								1
19																																		1													1
22																																			1										1
32		1	1																																1			1	1
34			1	1				1																			1								1			1
36						1																														1
42																											1								1			1
48																										1									1
52			1	1	1			1	1				1						1																			1
54												1																										1									1
58																																				1		1
61																				1																1
74														1																						1					1
95		1																							1													1								1
102																			1					1												1
105					1																	1																			1				1
108														1															1												1
111															1							1
117													1								1																				1
122						1							1									1							1							1					1				1
124														1						1																1					1
129													1									1														1					1
131														1								1						1								1					1
134	1																1					1																			1
142																													1							1					1
143																													1							1					1
145	1													1						1											1										1
151											1																									1					1
156										1	1									1																1					1				1
158														1																											1
160															1							1							1												1
161														1								1
164													1									1
168													1									1																			1
171														1								1															1				1
174						1					1						1			1													1			1					1
175																					1												1			1					1
186					1																1															1
188						1																							1									1
190																														1								1
205	1																																			1
209							1													1					1													1
210																																			1			1
212												1																								1				1
213	1				1							1
220														1																						1
224																				1												1				1
226																1					1
227			1																1						1										1					1
228																										1	1
229																										1									1
230																											1											1								1
233																											1											1
234																																1			1
236																				1																				1
247	1																			1																						1
250			1				1	1		1						1																						1
257	1																			1																1
261			1																				1				1								1			1
264																														1												1					1
275						1																		1						1					1							1		1			1
282																										1	1											1					1
295																																				1			1
300									1									1																	1			1
313																										1										1
334													1									1														1
344													1									1														1					1			1
348														1								1						1
349													1									1						1								1					1
370													1									1						1									1				1
373													1																		1					1					1	1

## Sheet: 9_Seriation 2_result
Grave	hook.A	slider/decoration.L	dagger.A	plaque.A	slider/decoration.G	arrowhead.C	hook.E	bit.A	knife.B	arrowhead.E	hook.C	slider/decoration.A	arrowhead.G	arrowhead.N	arrowhead.M	dagger.B	knife.A	tube.A	hook.B	slider/decoration.C	plaque.F	slider/decoration.M	slider/decoration.D	plaque.I	bit.B	needle.case.C	slider/decoration.F	arrowhead.I	slider/decoration.J	arrowhead.K	slider/decoration.K	dagger.D	dagger.G	knife.D	arrowhead.B	bit.C	needle.case.D	plaque.K	plaque.E	plaque.G	tube.B	slider/decoration.E	dagger.H	needle.case.E	plaque.C	knife.E	needle.case.F	Sex
13	1	0	1	0	0	0	0	0	1	0	0	0	0	0	0	0	0	0	0	0	0	0	0	0	0	0	0	0	0	0	0	0	0	0	0	0	0	0	0	0	0	0	0	0	0	0	0	m
230	0	1	0	1	0	0	0	0	0	0	0	1	0	0	0	0	0	0	0	0	0	0	0	0	0	0	0	0	0	0	0	0	0	0	0	0	0	0	0	0	0	0	0	0	0	0	0	m
228	0	0	0	1	0	0	1	0	0	0	0	0	0	0	0	0	0	0	0	0	0	0	0	0	0	0	0	0	0	0	0	0	0	0	0	0	0	0	0	0	0	0	0	0	0	0	0	m
282	0	0	0	1	1	0	1	0	0	0	0	1	0	0	0	0	0	0	0	0	0	0	0	0	0	0	0	0	0	0	0	0	0	0	0	0	0	0	0	0	0	0	0	0	0	0	0	m
261	1	0	0	1	0	0	0	0	1	1	0	1	0	0	0	0	0	0	0	0	0	0	0	0	0	0	0	0	0	0	0	0	0	0	0	0	0	0	0	0	0	0	0	0	0	0	0	m
95	0	1	0	0	0	1	0	0	0	0	1	1	0	0	0	0	0	0	0	0	0	0	0	0	0	0	0	0	0	0	0	0	0	0	0	0	0	0	0	0	0	0	0	0	0	0	0	m
233	0	0	0	1	0	0	0	0	0	0	0	1	0	0	0	0	0	0	0	0	0	0	0	0	0	0	0	0	0	0	0	0	0	0	0	0	0	0	0	0	0	0	0	0	0	0	0	m
42	0	0	0	1	0	0	0	0	1	0	0	1	0	0	0	0	0	0	0	0	0	0	0	0	0	0	0	0	0	0	0	0	0	0	0	0	0	0	0	0	0	0	0	0	0	0	0	underage
300	0	0	1	0	0	0	0	1	1	0	0	1	0	0	0	0	0	0	0	0	0	0	0	0	0	0	0	0	0	0	0	0	0	0	0	0	0	0	0	0	0	0	0	0	0	0	0	m
18	0	0	1	1	0	1	0	1	1	1	0	0	0	0	0	0	0	0	1	0	0	0	0	0	0	0	0	0	0	0	0	0	0	0	0	0	0	0	0	0	0	0	0	0	0	0	0	m
48	0	0	0	0	0	0	1	0	1	0	0	0	0	0	0	0	0	0	0	0	0	0	0	0	0	0	0	0	0	0	0	0	0	0	0	0	0	0	0	0	0	0	0	0	0	0	0	m
229	0	0	0	0	0	0	1	0	1	0	0	0	0	0	0	0	0	0	0	0	0	0	0	0	0	0	0	0	0	0	0	0	0	0	0	0	0	0	0	0	0	0	0	0	0	0	0	m
7	0	0	0	0	1	0	0	0	0	0	1	0	0	0	0	1	0	0	0	0	0	0	0	0	0	0	0	0	0	0	0	0	0	0	0	0	0	0	0	0	0	0	0	0	0	0	0	m
34	0	0	0	1	0	0	0	0	1	1	0	1	1	1	0	0	0	0	0	0	0	0	0	0	0	0	0	0	0	0	0	0	0	0	0	0	0	0	0	0	0	0	0	0	0	0	0	?
210	0	0	0	0	0	0	0	0	1	0	0	1	0	0	0	0	0	0	0	0	0	0	0	0	0	0	0	0	0	0	0	0	0	0	0	0	0	0	0	0	0	0	0	0	0	0	0	m
32	0	0	0	0	0	1	0	0	1	1	0	1	0	0	0	0	0	0	0	1	0	0	0	0	0	0	0	0	0	0	0	0	0	0	0	0	0	0	0	0	0	0	0	0	0	0	0	?
227	0	0	0	0	0	0	0	0	1	1	1	0	0	0	0	1	0	0	0	0	0	0	1	0	0	0	0	0	0	0	0	0	0	0	0	0	0	0	0	0	0	0	0	0	0	0	0	m
17	0	0	0	0	0	0	0	0	0	1	0	0	0	0	1	1	1	1	0	0	0	0	0	0	0	0	0	0	0	0	0	0	0	0	0	0	0	0	0	0	0	0	0	0	0	0	0	?
250	0	0	0	0	0	0	0	0	0	1	0	1	0	1	1	0	0	1	0	0	0	0	0	0	1	0	0	0	0	0	0	0	0	0	0	0	0	0	0	0	0	0	0	0	0	0	0	m
190	0	0	0	0	0	0	0	0	0	0	0	1	0	0	0	0	0	0	0	0	1	0	0	0	0	0	0	0	0	0	0	0	0	0	0	0	0	0	0	0	0	0	0	0	0	0	0	m
234	0	0	0	0	0	0	0	0	1	0	0	0	0	0	0	0	0	0	0	0	0	0	0	1	0	0	0	0	0	0	0	0	0	0	0	0	0	0	0	0	0	0	0	0	0	0	0	m
209	0	0	0	0	0	0	0	0	0	0	1	1	0	0	1	0	0	0	0	0	0	0	0	0	0	0	0	0	0	0	0	1	0	0	0	0	0	0	0	0	0	0	0	0	0	0	0	m
52	0	0	0	0	0	0	0	1	0	1	0	1	1	1	0	1	0	0	0	0	0	0	0	0	0	0	0	1	0	0	0	0	0	0	0	0	1	0	0	0	0	0	0	0	0	0	0	m
19	0	0	0	0	0	0	0	0	0	0	0	0	0	0	0	0	1	0	0	0	0	1	0	0	0	0	0	0	0	0	0	0	0	0	0	0	0	0	0	0	0	0	0	0	0	0	0	m
54	0	0	0	0	0	0	0	0	0	0	0	1	0	0	0	0	0	0	0	0	0	1	0	0	0	1	0	0	0	0	0	0	0	0	0	0	0	0	0	0	0	0	0	0	0	0	0	m
22	0	0	0	0	0	0	0	0	1	0	0	0	0	0	0	0	0	0	0	0	0	0	0	0	0	0	0	0	0	0	1	0	0	0	0	0	0	0	0	0	0	0	0	0	0	0	0	m
102	0	0	0	0	0	0	0	0	0	0	0	0	0	0	0	1	0	0	1	0	0	0	0	0	0	0	0	0	0	0	0	0	0	1	0	0	0	0	0	0	0	0	0	0	0	0	0	m
313	0	0	0	0	0	0	1	0	0	0	0	0	0	0	0	0	0	0	0	0	0	0	0	0	0	0	0	0	0	0	0	0	0	1	0	0	0	0	0	0	0	0	0	0	0	0	0	m
275	0	0	0	0	0	0	0	0	1	0	0	0	0	0	0	0	0	0	1	0	1	1	0	0	0	0	1	0	1	1	0	0	0	0	0	0	0	0	0	0	0	0	0	0	0	0	0	m
58	0	0	0	0	0	0	0	0	0	0	0	1	0	0	0	0	0	0	0	0	0	0	0	0	0	0	0	0	0	0	0	0	0	1	0	0	0	0	0	0	0	0	0	0	0	0	0	m
264	0	0	0	0	0	0	0	0	0	0	0	0	0	0	0	0	0	0	0	0	1	1	0	0	0	0	1	0	0	0	0	0	0	0	0	0	0	0	0	0	0	0	0	0	0	0	0	m
226	0	0	0	0	0	0	0	0	0	0	0	0	0	0	0	0	0	1	0	0	0	0	0	0	0	0	0	0	0	0	0	0	1	0	0	0	0	0	0	0	0	0	0	0	0	0	0	m
295	0	0	0	0	0	0	0	0	0	0	0	0	0	0	0	0	0	0	0	1	0	0	0	0	0	0	0	0	0	0	0	0	0	1	0	0	0	0	0	0	0	0	0	0	0	0	0	m
188	0	0	0	0	0	0	0	0	0	0	0	1	0	0	0	0	0	0	0	0	0	0	0	0	0	0	0	0	0	1	0	0	0	0	0	0	0	0	1	0	0	0	0	0	0	0	0	m
236	0	0	0	0	0	0	0	0	0	0	0	0	0	0	0	0	0	0	0	0	0	0	1	0	0	0	0	0	0	0	0	1	0	0	0	0	0	0	0	0	0	0	0	0	0	0	0	m
212	0	0	0	0	0	0	0	0	0	0	0	0	0	0	0	0	0	0	0	0	0	0	1	0	0	1	0	0	0	0	0	0	0	1	0	0	0	0	0	0	0	0	0	0	0	0	0	m
11	0	0	0	0	0	0	0	0	0	0	0	0	0	0	0	0	0	0	0	0	0	1	0	0	0	0	0	0	0	0	0	0	0	1	0	0	0	0	0	0	0	0	0	0	0	0	0	m
224	0	0	0	0	0	0	0	0	0	0	0	0	0	0	0	0	0	0	0	0	0	0	0	1	0	0	0	0	0	0	0	1	0	1	0	0	0	0	0	0	0	0	0	0	0	0	0	m
213	0	0	0	0	0	0	0	0	0	0	0	0	0	0	0	0	0	0	0	0	0	0	0	0	0	1	0	1	0	0	0	0	0	0	1	0	0	0	0	0	0	0	0	0	0	0	0	m
186	0	0	0	0	0	0	0	0	0	0	0	0	0	0	0	0	0	0	0	0	0	0	0	0	0	0	0	1	0	0	0	0	1	1	0	0	0	0	0	0	0	0	0	0	0	0	0	m
247	0	0	0	0	0	0	0	0	0	0	0	0	0	0	0	0	0	0	0	0	0	0	0	0	0	0	1	0	0	0	0	1	0	0	1	0	0	0	0	0	0	0	0	0	0	0	0	m
36	0	0	0	0	0	0	0	0	0	0	0	0	0	0	0	0	0	0	0	0	0	0	0	0	0	0	0	0	0	1	0	0	0	1	0	0	0	0	0	0	0	0	0	0	0	0	0	m
156	0	0	0	0	0	0	0	0	0	0	0	0	0	0	0	0	0	0	0	0	0	0	0	0	1	0	0	0	0	0	1	1	0	1	0	1	0	0	0	0	0	1	0	0	0	0	0	m
61	0	0	0	0	0	0	0	0	0	0	0	0	0	0	0	0	0	0	0	0	0	0	0	0	0	0	0	0	0	0	0	1	0	1	0	0	0	0	0	0	0	0	0	0	0	0	0	m
257	0	0	0	0	0	0	0	0	0	0	0	0	0	0	0	0	0	0	0	0	0	0	0	0	0	0	0	0	0	0	0	1	0	1	1	0	0	0	0	0	0	0	0	0	0	0	0	m
205	0	0	0	0	0	0	0	0	0	0	0	0	0	0	0	0	0	0	0	0	0	0	0	0	0	0	0	0	0	0	0	0	0	1	1	0	0	0	0	0	0	0	0	0	0	0	0	m
105	0	0	0	0	0	0	0	0	0	0	0	0	0	0	0	0	0	0	0	0	0	0	0	0	0	0	0	1	0	0	1	0	0	0	0	0	0	0	0	0	0	1	1	0	0	0	0	m
373	0	0	0	0	0	0	0	0	0	0	0	0	0	0	0	0	0	0	0	0	0	0	0	0	0	0	1	0	0	0	0	0	0	1	0	0	1	0	0	1	0	1	0	0	0	0	0	m
174	0	0	0	0	0	0	0	0	0	0	0	0	0	0	0	0	0	0	0	0	0	0	0	0	0	0	0	0	0	1	0	1	0	1	0	1	0	1	0	0	1	1	0	0	0	0	0	m
175	0	0	0	0	0	0	0	0	0	0	0	0	0	0	0	0	0	0	0	0	0	0	0	0	0	0	0	0	0	0	0	0	1	1	0	0	0	1	0	0	0	1	0	0	0	0	0	m
122	0	0	0	0	0	0	0	0	0	0	0	0	0	0	0	0	0	0	0	0	0	0	0	0	0	0	0	0	0	1	1	0	0	1	0	0	1	0	1	0	0	1	1	0	0	0	0	m
344	0	0	0	0	0	0	0	0	0	0	0	0	0	0	0	0	0	0	0	0	0	0	0	0	0	0	0	0	1	0	0	0	0	1	0	0	1	0	0	0	0	1	1	0	0	0	0	m
117	0	0	0	0	0	0	0	0	0	0	0	0	0	0	0	0	0	0	0	0	0	0	0	0	0	0	0	0	0	0	0	0	1	0	0	0	1	0	0	0	0	1	0	0	0	0	0	m
151	0	0	0	0	0	0	0	0	0	0	0	0	0	0	0	0	0	0	0	0	0	0	0	0	0	0	0	0	0	0	0	0	0	1	0	1	0	0	0	0	0	1	0	0	0	0	0	m
124	0	0	0	0	0	0	0	0	0	0	0	0	0	0	0	0	0	0	0	0	0	0	0	0	0	0	0	0	0	0	0	1	0	1	0	0	0	0	0	0	0	1	0	1	0	0	0	m
142	0	0	0	0	0	0	0	0	0	0	0	0	0	0	0	0	0	0	0	0	0	0	0	0	0	0	0	0	0	0	0	0	0	1	0	0	0	0	1	0	0	1	0	0	0	0	0	m
143	0	0	0	0	0	0	0	0	0	0	0	0	0	0	0	0	0	0	0	0	0	0	0	0	0	0	0	0	0	0	0	0	0	1	0	0	0	0	1	0	0	1	0	0	0	0	0	m
145	0	0	0	0	0	0	0	0	0	0	0	0	0	0	0	0	0	0	0	0	0	0	0	0	0	0	0	0	0	0	0	1	0	0	1	0	0	0	0	1	0	1	0	1	0	0	0	m
334	0	0	0	0	0	0	0	0	0	0	0	0	0	0	0	0	0	0	0	0	0	0	0	0	0	0	0	0	0	0	0	0	0	1	0	0	1	0	0	0	0	0	1	0	0	0	0	m
220	0	0	0	0	0	0	0	0	0	0	0	0	0	0	0	0	0	0	0	0	0	0	0	0	0	0	0	0	0	0	0	0	0	1	0	0	0	0	0	0	0	0	0	1	0	0	0	f
129	0	0	0	0	0	0	0	0	0	0	0	0	0	0	0	0	0	0	0	0	0	0	0	0	0	0	0	0	0	0	0	0	0	1	0	0	1	0	0	0	0	1	1	0	0	0	0	m
74	0	0	0	0	0	0	0	0	0	0	0	0	0	0	0	0	0	0	0	0	0	0	0	0	0	0	0	0	0	0	0	0	0	1	0	0	0	0	0	0	0	1	0	1	0	0	0	m
134	0	0	0	0	0	0	0	0	0	0	0	0	0	0	0	0	0	0	0	0	0	0	0	0	0	0	0	0	0	0	0	0	0	0	1	0	0	0	0	0	1	1	1	0	0	0	0	m
349	0	0	0	0	0	0	0	0	0	0	0	0	0	0	0	0	0	0	0	0	0	0	0	0	0	0	0	0	0	0	0	0	0	1	0	0	1	0	0	0	0	1	1	0	1	0	0	m
164	0	0	0	0	0	0	0	0	0	0	0	0	0	0	0	0	0	0	0	0	0	0	0	0	0	0	0	0	0	0	0	0	0	0	0	0	1	0	0	0	0	0	1	0	0	0	0	m
168	0	0	0	0	0	0	0	0	0	0	0	0	0	0	0	0	0	0	0	0	0	0	0	0	0	0	0	0	0	0	0	0	0	0	0	0	1	0	0	0	0	1	1	0	0	0	0	m
108	0	0	0	0	0	0	0	0	0	0	0	0	0	0	0	0	0	0	0	0	0	0	0	0	0	0	0	0	0	0	0	0	0	0	0	0	0	0	1	0	0	1	0	1	0	0	0	m
131	0	0	0	0	0	0	0	0	0	0	0	0	0	0	0	0	0	0	0	0	0	0	0	0	0	0	0	0	0	0	0	0	0	1	0	0	0	0	0	0	0	1	1	1	1	0	0	m
158	0	0	0	0	0	0	0	0	0	0	0	0	0	0	0	0	0	0	0	0	0	0	0	0	0	0	0	0	0	0	0	0	0	0	0	0	0	0	0	0	0	1	0	1	0	0	0	m
160	0	0	0	0	0	0	0	0	0	0	0	0	0	0	0	0	0	0	0	0	0	0	0	0	0	0	0	0	0	0	0	0	0	0	0	0	0	0	1	0	0	1	1	0	0	0	1	m
370	0	0	0	0	0	0	0	0	0	0	0	0	0	0	0	0	0	0	0	0	0	0	0	0	0	0	0	0	0	0	0	0	0	0	0	0	1	0	0	0	0	1	1	0	1	1	0	m
161	0	0	0	0	0	0	0	0	0	0	0	0	0	0	0	0	0	0	0	0	0	0	0	0	0	0	0	0	0	0	0	0	0	0	0	0	0	0	0	0	0	0	1	1	0	0	0	m
171	0	0	0	0	0	0	0	0	0	0	0	0	0	0	0	0	0	0	0	0	0	0	0	0	0	0	0	0	0	0	0	0	0	0	0	0	0	0	0	0	0	1	1	1	0	1	0	m
348	0	0	0	0	0	0	0	0	0	0	0	0	0	0	0	0	0	0	0	0	0	0	0	0	0	0	0	0	0	0	0	0	0	0	0	0	0	0	0	0	0	0	1	1	1	0	0	m
111	0	0	0	0	0	0	0	0	0	0	0	0	0	0	0	0	0	0	0	0	0	0	0	0	0	0	0	0	0	0	0	0	0	0	0	0	0	0	0	0	0	0	1	0	0	0	1	m

[truncated: 1 more sheets: 10_Final result]
