# Supplementary material for: Yuhuangmiao: the socio-cultural dynamics of a community between the steppes and the Chinese plains
Source: Asian Archaeol. 2024 Dec 9;8(2):229–49. doi: 10.1007/s41826-024-00098-4 (PMC11652592; doi:10.1007/s41826-024-00098-4)
Supplement: Supplementary file 15 — Supplementary file 9 (XLSX 48 KB) [file 41826_2024_98_MOESM9_ESM.xlsx]

## Sheet: Site_summary
Supplementary Information (SI)
Article	Yuhuangmiao: the socio-cultural dynamics of a community between the steppes and the Chinese plains
Journal	Asian archaeology
Authors	Limin Huan1 (ORCID: 0000-0003-2398-7613), Ursula Brosseder1 (ORCID: 0000-0003-2157-9907)
	1 LEIZA (Leibniz-Zentrum für Archäologie), Dept. Prehistory, Mainz, Germany
Corresponding author	Limin Huan (limin.huan@leiza.de)
Online Resource 9: Stable isotope data from the first millennium BCE northern China sites (Fig. S7)
Yuhuangmiao culture: studied sites (Region: Y)
Site	Country	Province	Site_Original	X	Y	Region	Reference
Hulugou	China	Beijing	葫芦沟	116.018	40.535	Y	Wei 2004
Yuhuangmiao	China	Beijing	玉皇庙	115.894	40.514	Y	Wei 2004
Regions between the steppe and the Central Plains, A: Yan Mountains, northern Taihang Mountains, and Yin Mountains (Region A)
Site	Country	Province	Site_Original	X	Y	Region	Reference
Baimiao	China	Hebei	白庙	115.395	40.673	A	Chen et al. 2022
Dabaoshan	China	Inner Mongolia	大堡山	112.175	40.24	A	Zhang et al. 2018
Dashanqian	China	Inner Mongolia	大山前	118.683	42.078	A	Liu et al. 2021
Dashanqian	China	Inner Mongolia	大山前	118.683	42.078	A	Zhang et al. 2015
Fuluta	China	Inner Mongolia	福路塔	111.144	39.698	A	Zhao 2020
Fuluta	China	Inner Mongolia	福路塔	111.144	39.698	A	Hou et al. 2021
Jinggouzi	China	Inner Mongolia	井沟子	118.248	43.384	A	Zhang et al. 2008
Shuiquan	China	Inner Mongolia	水泉	119.702	42.398	A	Liu et al 2021
Tuchengzi	China	Inner Mongolia	土城子	111.763	40.456	A	Gu 2007
Xindianzi	China	Inner Mongolia	新店子	112.075	40.238	A	Zhang et al. 2006
Regions between the steppe and the Central Plains, B: Yellow River Basin, Fen River Basin, and the eastern Loess Plateau (Region B)
Site	Country	Province	Site_Original	X	Y	Region	Reference
Chongpingyuan	China	Shaanxi	虫坪塬	110.111	36.021	B	Cui et al. 2021
Dahekou	China	Shanxi	大河口	111.785	35.7444	B	Sun 2023
Liujiawa	China	Shaanxi	刘家洼	109.863	35.362	B	Wei et al. 2021
Shijiahe	China	Shaanxi	史家河	109.311	35.691	B	Liu et al. 2022
Zhaitouhe	China	Shaanxi	寨头河	109.321	35.667	B	Liu et al. 2022
Hengshui	China	Shanxi	横水	111.451	35.48	B	Sun 2019
Liangdaicun	China	Shanxi	梁带村	110.492	35.514	B	Ling et al. 2017
Neiyangyuan	China	Shanxi	内阳垣	110.781	35.994	B	Pei et al. 2008
Xiaonanzhuang	China	Shanxi	小南庄	112.725	37.752	B	Tang et al. 2018
Xinancheng	China	Shanxi	西南呈	112.979	36.072	B	Li et al. 2020
Yuwu	China	Shanxi	余吾	112.852	36.379	B	Xue 2015
Regions between the steppe and the Central Plains, C: northern Wei River Basin and the western Loess Plateau (Region C)
Site	Country	Province	Site_Original	X	Y	Region	Reference
GZ Jianyu	China	Shaanxi	关中监狱	108.748	34.356	C	Ling et al. 2019
Jianhe	China	Shaanxi	建河	106.341	34.522	C	Ling et al. 2010b
Maojiaping	China	Gansu	毛家坪	105.042	34.729	C	Wang et al. 2019
Matengkong	China	Shaanxi	马腾空	109.038	34.2121	C	Cai et al. 2023
Sunjianantou	China	Shaanxi	孙家南头	107.235	34.476	C	Ling et al. 2010a
Wangdahu	China	Ningxia	王大户	106.434	35.937	C	Ningxia 2016
Xishan	China	Gansu	西山	105.174	34.196	C	Ling 2010
Zaoshugounao	China	Shaanxi	枣树沟脑	108.502	34.852	C	Lan 2017
Zhongzhuang	China	Ningxia	中庄	106.715	35.929	C	Ningxia 2016
Zhouyuan	China	Shaanxi	周公庙	107.598	34.493	C	Li et al. 2021
Mongolian Plateau and Altai-Sayan (Region M)
Site	Country	Province	Site_Original	X	Y	Region	Reference
BGC	Mongolia	Dundgobi	Baga Gazaryn Chuluu	106.028	46.204	M	Machicek 2011
Daram	Mongolia	Khentii	Daram	108.83	47.128	M	Yoneda et al. 2016
EG	Mongolia	Khövsgöl	Egiin Gol	103.482	49.447	M	Machicek 2011
Maikhan Tolgoi	Mongolia	Övörkhangai	Maikhan Tolgoi	102.759	46.9076	M	Grupe et al. 2019
Taishar	Mongolia	Govi-Altai	Taishar	98.146	45.102	M	Machicek 2011
Tevsh	Mongolia	Ömnögovi	Tevsh	102.933	44.249	M	Yoneda et al. 2016
Ulaanzuukh	Mongolia	Sükhbaatar	Ulaanzuukh	111	46.676	M	Fenner et al. 2014
North China Plain (Region N)
Site	Country	Province	Site_Original	X	Y	Region	Reference
Beiqian	China	Shandong	北阡	120.742	36.601	N	Wang et al. 2013
Changxinyuan	China	Henan	畅馨苑	113.742	34.38	N	Miller et al. 2020
Changxinyuan	China	Henan	畅馨苑	113.742	34.38	N	Dong et al. 2017
Chengyangcheng	China	Henan	城阳城	114.03	32.35	N	Zhou 2020
Chenjiagou	China	Henan	陈家沟	113.144	34.945	N	Zhou et al. 2019
Guanzhuang	China	Henan	官庄	113.372	34.859	N	Tao et al. 2019
Guomian	China	Henan	国棉一厂	113.726	34.613	N	Yang et al. 2022
Laodaojing	China	Henan	老道井	113.909	35.408	N	Tao et al. 2020
Nanwa	China	Henan	南洼	112.82	34.4	N	Zhang et al. 2020
Qianzhangda	China	Shandong	前掌大	117.215	34.894	N	Zhang et al. 2012
Shangshihe	China	Henan	上石河	111.859	34.742	N	Zhou et al. 2021b
Shenmingpu	China	Henan	申明铺	111.296	33.008	N	Hou et al. 2012
Songzhuang	China	Henan	宋庄	114.206	35.77	N	Zhou et al. 2021a
Songzhuang	China	Henan	宋庄	114.206	35.77	N	Zhou et al. 2018
Tumen	China	Henan	土门	112.445	34.401	N	Tao et al. 2021
Xinzhuang	China	Henan	辛庄	113.264	33.448	N	Zhou 2020
Xiyasi	China	Henan	西亚斯	113.759	34.399	N	Dong et al. 2017
Xiyasi	China	Henan	西亚斯	113.759	34.399	N	Miller et al. 2020
Zhenghan	China	Henan	郑韩故城	113.74	34.408	N	Zhou et al. 2017

## Sheet: Isotope_detail
Data quality control: van Klinken (1999); Guiry & Szpak (2021)
1. amount (in μg) of C in the combusted sample: over 35 wt %
2. amount (in μg) of N in the combusted sample: between 11 and 16 wt %
3. C-to-N ratio: between 2.9 and 3.9
Group	Site	Context	Period	Date	Individual	Sex	Age	Yield%	C%	N%	C/N	δ13C‰	δ15N‰	Valid	Notes
A	Baimiao	79BZBM108	Baimiao	550–350	79BZBM108	F	25–30		44.8	15.1	3.5	-9.6	10.4	Y
A	Baimiao	79BZBM110	Baimiao	550–350	79BZBM110	M	25		46.5	14.9	3.6	-10	10.1	Y
A	Baimiao	79BZBM111	Baimiao	550–350	79BZBM111	M	50		44.5	15.4	3.4	-8.2	9.6	Y
A	Baimiao	79BZBM16	Baimiao	550–350	79BZBM16	M	40		43.4	15	3.4	-8.2	9.4	Y
A	Baimiao	79BZBM20	Baimiao	550–350	79BZBM20	F	45–50		38.5	13.3	3.4	-8.5	10.4	Y
A	Baimiao	79BZBM21	Baimiao	550–350	79BZBM21	M	35		44	15.7	3.3	-8.9	8.7	Y
A	Baimiao	79BZBM28	Baimiao	550–350	79BZBM28	M	40–45		42.5	15.1	3.3	-8.3	8.3	Y
A	Baimiao	79BZBM29	Baimiao	550–350	79BZBM29	F	30–35		42.9	14.8	3.4	-8.4	9.5	Y
A	Baimiao	79BZBM35	Baimiao	550–350	79BZBM35	M	>56		39.2	13.5	3.4	-7.9	11.1	Y
A	Baimiao	79BZBM36	Baimiao	550–350	79BZBM36	M	50		46.6	15.8	3.4	-7.9	11.3	Y
A	Baimiao	79BZBM41	Baimiao	550–350	79BZBM41	M	30–35		46	15.4	3.5	-8.5	10.6	Y
A	Baimiao	79BZBM46	Baimiao	550–350	79BZBM46	F	30–35		42	14.6	3.4	-8.3	10	Y
A	Baimiao	79BZBM59	Baimiao	550–350	79BZBM59	M	40–45		42.5	15.1	3.3	-7.8	10.1	Y
A	Baimiao	79BZBM60	Baimiao	550–350	79BZBM60	M	40–45		39.9	14.1	3.3	-8.4	11.1	Y
A	Baimiao	79BZBM63	Baimiao	550–350	79BZBM63	F	25		39	13.5	3.4	-8.8	10.8	Y
A	Baimiao	79BZBM68	Baimiao	550–350	79BZBM68	M	20		35.7	12.6	3.3	-8.1	9.7	Y
A	Baimiao	79BZBM71	Baimiao	550–350	79BZBM71	M	22–24		43.2	14.5	3.5	-8.9	9.9	Y
A	Baimiao	79BZBM77	Baimiao	550–350	79BZBM77	F	40–45		45	15.3	3.4	-8.7	11.3	Y
A	Baimiao	79BZBM79	Baimiao	550–350	79BZBM79	F	25–30		44.5	15.5	3.4	-8.4	9.5	Y
A	Baimiao	79BZBM80	Baimiao	550–350	79BZBM80	F	17–18		46.2	15.9	3.4	-8.9	8.2	Y
A	Baimiao	79BZBM84	Baimiao	550–350	79BZBM84	M	35		42.5	15	3.3	-11	8.2	Y
A	Baimiao	79BZBM86	Baimiao	550–350	79BZBM86	?	6		46.2	15.5	3.5	-8.5	8	Y
A	Baimiao	79BZBM90	Baimiao	550–350	79BZBM90	M	30		38	13.2	3.4	-8.5	10	Y
A	Baimiao	79BZBM91	Baimiao	550–350	79BZBM91	M	>56		46.1	14.1	3.8	-10.9	9.7	Y
A	Baimiao	79BZBM93	Baimiao	550–350	79BZBM93	M	35		45.7	15.7	3.4	-8.4	10	Y
A	Baimiao	79BZBM98	Baimiao	550–350	79BZBM98	F	30–35		39.1	13.6	3.4	-8.5	10.4	Y
A	Dabaoshan	M1	Dabaoshan	370–221	M1	M	35–40	12.3	41.8	15.4	3.2	-8.1	10.7	Y
A	Dabaoshan	M2	Dabaoshan	370–221	M2	F	25–30	10.3	42.4	15.6	3.2	-8.4	9.6	Y
A	Dabaoshan	M3	Dabaoshan	370–221	M3	M	25–30	4.5	41.7	15.4	3.2	-8.2	9.8	Y
A	Dabaoshan	M5	Dabaoshan	370–221	M5	M	35	7.8	41.9	15.3	3.2	-8.1	11.2	Y
A	Dabaoshan	M7	Dabaoshan	370–221	M7	M	35–40	6.7	42	15.4	3.2	-8.5	9.6	Y
A	Dabaoshan	M8	Dabaoshan	370–221	M8	M	40	9.1	48.2	14.4	3.9	-10.9	10.3	Y
A	Dabaoshan	M10	Dabaoshan	370–221	M10	M	25	6	41.3	15.2	3.2	-10.2	10.8	Y
A	Dabaoshan	M11	Dabaoshan	370–221	M11	M	40	5.7	41.4	15.3	3.2	-7.6	9.8	Y
A	Dabaoshan	M13	Dabaoshan	370–221	M13	M	30–35	7.5	43	15.9	3.2	-7.6	10.3	Y
A	Dabaoshan	M14	Dabaoshan	370–221	M14	M	35	3.9	40.5	15	3.2	-8.2	10.1	Y
A	Dabaoshan	M16	Dabaoshan	370–221	M16	M	40	3.6	42.9	15.8	3.2	-8.6	10.6	Y
A	Dabaoshan	M17	Dabaoshan	370–221	M17	F	25–30	4.6	42	15.5	3.2	-8.5	10.8	Y
A	Dabaoshan	M18	Dabaoshan	370–221	M18	M	25–30	3.2	41.9	15.6	3.1	-8.1	7.8	Y
A	Dabaoshan	M19	Dabaoshan	370–221	M19	F	40	4.8	42.9	15.7	3.2	-10.6	9.5	Y
A	Dabaoshan	M21	Dabaoshan	370–221	M21	F	35–40	7.6	42	15.5	3.2	-8.2	8.2	Y
A	Dabaoshan	M26	Dabaoshan	370–221	M26	F	30	9.5	41.9	15.5	3.2	-8.7	10.1	Y
A	Dabaoshan	M28	Dabaoshan	370–221	M28	M	30	7.1	42.3	15.7	3.2	-8	9.4	Y
A	Dabaoshan	M29	Dabaoshan	370–221	M29	M	20–25	5.6	37.6	13.8	3.2	-9.4	8.7	Y
A	Dabaoshan	M30	Dabaoshan	370–221	M30	F	30	6.3	42.2	15.5	3.2	-7.9	9.9	Y
A	Dabaoshan	M31	Dabaoshan	370–221	M31	M	25–30	4.9	40.4	15.1	3.1	-8.8	10.1	Y
A	Dabaoshan	M32	Dabaoshan	370–221	M32	F	35	7.5	43	15.7	3.2	-9.6	9.6	Y
A	Dabaoshan	M33	Dabaoshan	370–221	M33	M	>20	8.1	39.6	14.6	3.2	-9.9	9.2	Y
A	Dabaoshan	M37	Dabaoshan	370–221	M37	F	30–35	9.1	39.6	14.6	3.2	-8.7	9.4	Y
A	Dabaoshan	M38	Dabaoshan	370–221	M38	?	8	3.7	42.4	15.8	3.1	-9.3	9.4	Y
A	Dabaoshan	M41	Dabaoshan	370–221	M41	F	25–30	5	41	15.2	3.2	-8.3	8	Y
A	Dabaoshan	M43	Dabaoshan	370–221	M43	M	17	6.8	41.6	15.4	3.1	-8.1	9.2	Y
A	Dabaoshan	M44	Dabaoshan	370–221	M44	F	>20	7.2	42.2	15.7	3.1	-14.7	8	Y
A	Dabaoshan	M45	Dabaoshan	370–221	M45	F	40	11	41.5	15.4	3.2	-10.7	8.1	Y
A	Dabaoshan	M49	Dabaoshan	370–221	M49	F	40	6.9	39.7	14.7	3.2	-9.5	10.7	Y
A	Dabaoshan	M51	Dabaoshan	370–221	M51	F	35–40	7.4	42.2	15.6	3.2	-12.7	8.8	Y
A	Dashanqian	98KDIVH143(3)	Dashanqian II	700–550	98KDIVH143(3)∶ 5	M	40–45		40.6	14.79	3.2	-6.61	9.48	Y	祭祀坑
A	Dashanqian	98KDIVH144	Dashanqian II	700–550	98KDIVH144∶ 1	F	35–39		40.02	14.71	3.17	-6.94	9.18	Y	祭祀坑
A	Dashanqian	98KDIVH113(4)	Dashanqian II	700–550	98KDIVH113(4)∶ 4	F	35–40		41.56	15.08	3.22	-7.5	9.28	Y	祭祀坑
A	Dashanqian	98KDIVH108(3)	Dashanqian II	700–550	98KDIVH108(3)∶ 3	M	45–50		43.14	15.88	3.17	-6.96	9.81	Y	祭祀坑
A	Dashanqian	98KDIVH143(3)	Dashanqian II	700–550	98KDIVH143(3)∶ 4	F	40–45		43.2	15.77	3.2	-7.04	9.79	Y	祭祀坑
A	Dashanqian	98KDIVH64(2)	Dashanqian II	700–550	98KDIVH64(2)	M	40–45		42.89	15.55	3.22	-7.66	8.37	Y	祭祀坑
A	Dashanqian	98KDIVH143(3)	Dashanqian II	700–550	98KDIVH143(3)∶ 8	M	30–35		41.33	14.77	3.26	-7.32	8.3	Y	祭祀坑
A	Dashanqian	98KDIVH108(3)	Dashanqian II	700–550	98KDIVH108(3)∶ 2	F	35–45		45.14	15.87	3.32	-6.72	10.2	Y	祭祀坑
A	Dashanqian	T4-M3	Dashanqian III	450–221	T4-M3	F	16–17	6.3	41.1	15.3	3.2	-9.6	7	Y
A	Dashanqian	T15-M22	Dashanqian III	450–221	T15-M22	F	45–50	5.6	44.5	15.9	3.1	-8.7	8.9	Y
A	Dashanqian	M26	Dashanqian III	450–221	M26	F	45–50	6.5	41.9	15.5	3.1	-9.4	7.9	Y
A	Dashanqian	T12-M28	Dashanqian III	450–221	T12-M28	M	40–45	7.8	43.1	15.9	3.1	-9.7	7.7	Y
A	Dashanqian	T12-M27	Dashanqian III	450–221	T12-M27	F	35–40	6.3	41.3	15.4	3.1	-8.4	8.3	Y
A	Dashanqian	T8-M14	Dashanqian III	450–221	T8-M14	F	40–45	9.9	41.3	15.4	3.1	-8	8.8	Y
A	Dashanqian	T10 M19-3	Dashanqian III	450–221	T10 M19-3	F	18–19	6.7	40.6	15.1	3.1	-8.6	8.8	Y
A	Dashanqian	T11 M18	Dashanqian III	450–221	T11 M18	M	40–45	6.5	42.2	15.7	3.1	-8	9.2	Y
A	Dashanqian	T14 M30	Dashanqian III	450–221	T14 M30	M	45	8.8	38.9	14.6	3.1	-8	9	Y
A	Dashanqian	T5 M5	Dashanqian III	450–221	T5 M5	F	40–45	5.6	42	15.7	3.1	-6.1	10	Y
A	Dashanqian	T1 M1	Dashanqian III	450–221	T1 M1	M	30–35	4.5	42.3	15.7	3.1	-8.5	7.8	Y
A	Dashanqian	T1 M23	Dashanqian III	450–221	T1 M23	M	25–35	5.2	39.2	14.6	3.1	-7.5	8.9	Y
A	Dashanqian	T2 M2	Dashanqian III	450–221	T2 M2	M	45–55	5.6	41.8	15.6	3.2	-9.4	9.2	Y
A	Dashanqian	T10 M16	Dashanqian III	450–221	T10 M16	F	30–35	7	42.6	15.8	3.2	-7.7	8.2	Y
A	Dashanqian	T6 M10	Dashanqian III	450–221	T6 M10	F	35–40	6.3	41	15.4	3.2	-7.7	9.5	Y
A	Dashanqian	T6 M7	Dashanqian III	450–221	T6 M7	F	12–14	9.3	41.7	15.5	3.2	-9.5	7	Y
A	Fuluta	M2	Fuluta	290–200	M2	F	45–50	2.7	43.9	15.9	3.2	-7.9	9	Y
A	Jinggouzi	02LJM29	Jinggouzi	550–330	02LJM29	?	?		41.38	15.19	3.18	-10.81	9.99	Y
A	Jinggouzi	03LJM58	Jinggouzi	550–330	03LJM58:A	M	30		42.62	15.67	3.17	-12.91	10.19	Y
A	Jinggouzi	02LJM3	Jinggouzi	550–330	02LJM3:A	M	25		43.08	15.79	3.18	-12.75	9.41	Y
A	Jinggouzi	02LJM30	Jinggouzi	550–330	02LJM30:A	F	25		42.27	15.44	3.19	-12.12	9.38	Y
A	Jinggouzi	02LJM18	Jinggouzi	550–330	02LJM18	F	20–25		42.41	15.58	3.18	-11.67	8.97	Y
A	Jinggouzi	02LJM27	Jinggouzi	550–330	02LJM27	M	>20		42.44	15.44	3.21	-12.98	8.72	Y
A	Jinggouzi	03LJM50	Jinggouzi	550–330	03LJM50:A	F	>50		42.98	15.84	3.17	-12.45	10.63	Y
A	Shuiquan	M88	Shuiquan_AH	450–290	M88	M		5	41.3	15.7	3.1	-6.2	9.1	Y
A	Shuiquan	M56	Shuiquan_AH	450–290	M56	?		8.7	44.8	15.4	3.1	-6.4	8.8	Y
A	Shuiquan	M82	Shuiquan_AH	450–290	M82			8.3	41.3	15.7	3.1	-6.3	7.2	Y
A	Shuiquan	M100	Shuiquan_AH	450–290	M100	M		7.4	42.9	15.9	3.1	-6.4	7.9	Y
A	Shuiquan	M75	Shuiquan_AH	450–290	M75	F		5.5	43.8	15.8	3.1	-7.3	8.5	Y
A	Shuiquan	M67	Shuiquan_AH	450–290	M67	M		5	43.1	15.8	3.1	-6.6	8.5	Y
A	Shuiquan	M68	Shuiquan_AH	450–290	M68	F		7	44.7	15.7	3.1	-6.2	8.3	Y
A	Shuiquan	M18	Shuiquan_AH	450–290	M18	F		7.2	42.1	15.8	3.1	-6.5	8.6	Y
A	Shuiquan	M69	Shuiquan_AH	450–290	M69	M		6.7	42.6	15.7	3	-7.6	8.7	Y
A	Shuiquan	M36	Shuiquan_AH	450–290	M36			4.3	41.9	15.4	3.1	-7	8.5	Y
A	Shuiquan	M78	Shuiquan_AH	450–290	M78	F		7.2	41.9	15.4	3.1	-7	8.5	Y
A	Shuiquan	M5	Shuiquan_AH	450–290	M5:2	?		8.1	41.3	15.7	3.1	-6.3	7.2	Y
A	Shuiquan	M21	Shuiquan_AH	450–290	M21	?		6.3	44.2	15.2	3.1	-12.1	12	Y
A	Tuchengzi	M302	Tuchengzi II	450–221	M302	F	25		40.17	14.63	3.43	-14.55	7.27	Y
A	Tuchengzi	M336	Tuchengzi II	450–221	M336	F	25		38.25	14.02	3.41	-11.72	6.33	Y
A	Tuchengzi	M298	Tuchengzi II	450–221	M298	F	25		40.44	15.54	3.25	-8.77	5.72	Y
A	Tuchengzi	M189	Tuchengzi II	450–221	M189	F	20–25		39.86	14.48	3.44	-8.6	7.05	Y
A	Tuchengzi	M103	Tuchengzi II	450–221	M103	F	>20		40.39	14.61	3.46	-8.11	7.97	Y
A	Tuchengzi	M237	Tuchengzi II	450–221	M237	F	25		41.93	15.25	3.44	-8.92	7.34	Y
A	Tuchengzi	M162	Tuchengzi II	450–221	M162	M	40–45		43.08	15.87	3.39	-12.23	7.68	Y
A	Tuchengzi	M89	Tuchengzi II	450–221	M89	M	40		42.38	15.81	3.35	-14.14	7.22	Y
A	Tuchengzi	M364	Tuchengzi II	450–221	M364	M	>50		41.13	15.3	3.36	-9.33	9.81	Y
A	Tuchengzi	M229	Tuchengzi II	450–221	M229	M	40–45		39.21	14.75	3.32	-9.16	6.68	Y
A	Tuchengzi	M30	Tuchengzi II	450–221	M30	M	25		40.95	14.88	3.44	-9.61	9.81	Y
A	Tuchengzi	M354	Tuchengzi II	450–221	M354	M	25		40.23	15.12	3.33	-9.26	8.22	Y
A	Tuchengzi	M315	Tuchengzi II	450–221	M315	M	25		40.55	14.97	3.39	-8.34	8.16	Y
A	Tuchengzi	M290	Tuchengzi II	450–221	M290	M	30		41.54	15.58	3.33	-9.99	6.95	Y
A	Tuchengzi	M239	Tuchengzi II	450–221	M239	M	25		41.34	15.73	3.28	-8.3	8.43	Y
A	Xindianzi	M2	Xindianzi	550–410	M2	M	35		39.9	14.46	3.23	-11.93	10.26	Y
A	Xindianzi	M1	Xindianzi	550–410	M1	M	20–30		41.26	15.08	3.19	-11.02	10.39	Y
A	Xindianzi	M43	Xindianzi	550–410	M43	M	20–25		40.31	14.7	3.18	-12.49	10.62	Y
A	Xindianzi	M29	Xindianzi	550–410	M29	M	35		42.6	15.38	3.24	-11.51	10.83	Y
A	Xindianzi	M38	Xindianzi	550–410	M38	M	35		40.4	14.75	3.2	-11.34	10.19	Y
A	Xindianzi	M50	Xindianzi	550–410	M50	M	35		42.57	15.49	3.21	-11.46	10.43	Y
A	Xindianzi	M1	Xindianzi	550–410	M1	M	>20		40.94	14.9	3.19	-11.96	10.42	Y
A	Xindianzi	M48	Xindianzi	550–410	M48	M	45–50		41.71	15.17	3.21	-12.67	11.98	Y
A	Xindianzi	M8	Xindianzi	550–410	M8	M	25–30		41.37	15.1	3.19	-11.98	11.67	Y
A	Xindianzi	M41	Xindianzi	550–410	M41	M	25–30		39.98	14.69	3.18	-11.02	10.28	Y
A	Xindianzi	M31	Xindianzi	550–410	M31	F	45		37.6	13.84	3.18	-12.38	10.83	Y
A	Xindianzi	M3	Xindianzi	550–410	M3	F	35–40		41.34	15.04	3.21	-11.19	10.17	Y
A	Xindianzi	M19	Xindianzi	550–410	M19	F	>20		40.79	14.8	3.2	-8.64	9.08	Y
A	Xindianzi	M37	Xindianzi	550–410	M37	F	25–30		37.62	13.86	3.17	-11.53	9.33	Y
A	Xindianzi	M30	Xindianzi	550–410	M30	F	25–30		41.9	15.3	3.2	-12.07	9.97	Y
A	Xindianzi	M15	Xindianzi	550–410	M15	F	20–25		43.2	15.76	3.2	-12.8	10.56	Y
A	Xindianzi	M34	Xindianzi	550–410	M34	F	20		39.79	14.5	3.2	-11.54	9.63	Y
A	Xindianzi	M20	Xindianzi	550–410	M20	M	>20		39.73	14.61	3.17	-12.01	10.98	Y
A	Xindianzi	M7	Xindianzi	550–410	M7	M	25–30		39.28	14.37	3.19	-10.71	9.18	Y
B	Chongpingyuan	M40	Chongpingyuan	750–600	M40				43.8	15.9	3.2	-7.5	8.8	Y
B	Chongpingyuan	M42	Chongpingyuan	750–600	M42				42.3	15.3	3.2	-7.6	9	Y
B	Chongpingyuan	M44	Chongpingyuan	750–600	M44				43.6	15.9	3.2	-8	10.4	Y
B	Chongpingyuan	M48	Chongpingyuan	750–600	M48				43.7	15.7	3.2	-8	8.8	Y
B	Chongpingyuan	M08	Chongpingyuan	750–600	M08				38.7	14.1	3.2	-7.6	10.4	Y
B	Chongpingyuan	M39	Chongpingyuan	750–600	M39				41.9	15.3	3.2	-7.5	9.1	Y
B	Chongpingyuan	M44	Chongpingyuan	750–600	M44				43.4	15.8	3.2	-8	9.5	Y
B	Chongpingyuan	M47	Chongpingyuan	750–600	M47				41.6	15.4	3.1	-7.7	8	Y
B	Dahekou	M1010	Dahekou	1000–700	M1010	F?	40–50	16.3	39.1	14	3.3	-9.3	10.9	Y
B	Dahekou	M1031	Dahekou	1000–700	M1031	F	50–60	14.2	39.3	13.9	3.3	-8.6	9.4	Y
B	Dahekou	M1034	Dahekou	1000–700	M1034	M	18–19	17.1	35.9	12.9	3.2	-9.1	10.7	Y
B	Dahekou	M1054	Dahekou	1000–700	M1054	F	45±	10	35.8	12.6	3.3	-8.4	7.8	Y
B	Dahekou	M1153	Dahekou	1000–700	M1153	M	>65	7.6	42	14.9	3.3	-7.6	8.9	Y
B	Dahekou	M1166	Dahekou	1000–700	M1166	M	24–26	5.3	38.1	13.5	3.3	-9.1	9.1	Y
B	Dahekou	M2031	Dahekou	1000–700	M2031	F?	35±	7.5	40.5	14.4	3.3	-7.8	9.6	Y
B	Dahekou	M2067	Dahekou	1000–700	M2067	M?	45–50	3	39.8	14	3.3	-9	10.7	Y
B	Dahekou	M2083	Dahekou	1000–700	M2083	F	25–30	2.3	40.6	14.5	3.3	-8.3	9	Y
B	Dahekou	M2097	Dahekou	1000–700	M2097	M	40±	9	42.8	15.4	3.2	-9.4	11.1	Y
B	Dahekou	M4008	Dahekou	1000–700	M4008	M	30–35	10.8	35.8	12.8	3.3	-7.7	8.8	Y
B	Dahekou	M4015	Dahekou	1000–700	M4015	M	35–40	9.8	38	13.5	3.3	-7.2	9	Y
B	Dahekou	M4025	Dahekou	1000–700	M4025	F	45–50	11.6	41.7	14.9	3.3	-7.5	9.3	Y
B	Dahekou	M4033	Dahekou	1000–700	M4033	M	20–25	4.1	38.4	13.6	3.3	-7.8	10.1	Y
B	Dahekou	M5001	Dahekou	1000–700	M5001	F	25–30	14.7	40.8	14.5	3.3	-7.9	9.1	Y
B	Dahekou	M5018	Dahekou	1000–700	M5018	M?	>20	2.8	35.6	12.8	3.2	-7.8	8.2	Y
B	Dahekou	M5050	Dahekou	1000–700	M5050	M	18–19	2.4	35.8	12.8	3.3	-7.3	9.8	Y
B	Dahekou	M5066	Dahekou	1000–700	M5066	F	30±	17.3	41	14.4	3.3	-7.5	9.1	Y
B	Dahekou	M5075	Dahekou	1000–700	M5075	M	18–19	9.7	36.2	12.9	3.3	-7.8	9.6	Y
B	Dahekou	M5076	Dahekou	1000–700	M5076	F	35–39	6.2	39.9	14.2	3.3	-7.6	8.6	Y
B	Dahekou	M5085	Dahekou	1000–700	M5085	M	14–17	5.1	38.6	13.8	3.3	-7.6	9.3	Y
B	Dahekou	M5123	Dahekou	1000–700	M5123	M	>20	4.9	38.3	13.9	3.2	-7.9	9.3	Y
B	Dahekou	M6005	Dahekou	1000–700	M6005	M	17–18	6.5	41.4	14.8	3.3	-7.9	7.5	Y
B	Dahekou	M6035	Dahekou	1000–700	M6035	M	27–28	7.1	40.8	14.5	3.3	-7.3	7.4	Y
B	Dahekou	M6078	Dahekou	1000–700	M6078	F	17–18	11.6	40.5	14.4	3.3	-8.1	8.5	Y
B	Dahekou	M7002	Dahekou	1000–700	M7002	M	20±	0.6	37.2	14.4	3	-8.7	7.9	Y
B	Dahekou	M7004	Dahekou	1000–700	M7004	M	50±	8.5	35.2	12.5	3.3	-7.8	8.6	Y
B	Dahekou	M7020	Dahekou	1000–700	M7020	M	25–30	9.4	35.8	12.9	3.2	-7.6	8.7	Y
B	Dahekou	M7068	Dahekou	1000–700	M7068	M	30±	1.4	36.8	13	3.3	-7.5	7.4	Y
B	Dahekou	M7099	Dahekou	1000–700	M7099	M	35–40	5.6	36.6	13.1	3.3	-7.2	7.8	Y
B	Dahekou	M7270	Dahekou	1000–700	M7270	F	40±	9.3	39.1	13.7	3.3	-8.6	9	Y
B	Dahekou	M8062	Dahekou	1000–700	M8062	F	20±	2.5	35.3	12.5	3.3	-7.4	7.8	Y
B	Dahekou	M8067	Dahekou	1000–700	M8067	F	45–50	7.5	39.6	14.6	3.2	-8.1	7.6	Y
B	Dahekou	M8146	Dahekou	1000–700	M8146	F	45±	1.4	40.4	13.9	3.4	-9.1	10.1	Y
B	Dahekou	M9027	Dahekou	1000–700	M9027	F	25±	8.5	36.9	13.5	3.2	-8.2	8.1	Y
B	Dahekou	M9032	Dahekou	1000–700	M9032	F	40–45	4.6	37.1	13.1	3.3	-8.2	8.8	Y
B	Dahekou	M9046	Dahekou	1000–700	M9046	M	30±	6.5	35.9	12.8	3.3	-7.9	9.1	Y
B	Dahekou	M9047	Dahekou	1000–700	M9047	F	30±	12.2	38.4	13.6	3.3	-7.2	9	Y
B	Dahekou	M9114	Dahekou	1000–700	M9114	F	40–45	9.1	38.1	13.4	3.3	-7.9	10.2	Y
B	Dahekou	M9144	Dahekou	1000–700	M9144	M	13–16	4.7	35.7	12.8	3.2	-7.8	8.8	Y
B	Dahekou	M9188	Dahekou	1000–700	M9188	F	35–40	11.7	39.8	14.2	3.3	-7.7	8.6	Y
B	Dahekou	M9235	Dahekou	1000–700	M9235	M	35–40	3.4	36.6	13	3.3	-7.4	8.4	Y
B	Dahekou	M9259	Dahekou	1000–700	M9259	?	6–8	1.9	38.7	12.9	3.5	-8.5	7.5	Y
B	Dahekou	M9332	Dahekou	1000–700	M9332	?	>20	5.4	37.9	13.2	3.3	-8	9.2	Y
B	Dahekou	M10314	Dahekou	1000–700	M10314	F	40–45	12	41.8	14.9	3.3	-8.5	8.8	Y
B	Dahekou	M12290	Dahekou	1000–700	M12290	M	45±	11.4	40.6	14.5	3.3	-7.7	8.6	Y
B	Hengshui	M1007	Hengshui	950–850	M1007				44.7	15.5	3.4	-8.1	10.4	Y
B	Hengshui	M1091	Hengshui	950–850	M1091				43.2	15.7	3.2	-7.1	7.9	Y
B	Hengshui	M1093	Hengshui	950–850	M1093				44.2	15.3	3.4	-7.6	8.3	Y
B	Hengshui	M2006	Hengshui	950–850	M2006				43.6	15.9	3.2	-8	8.9	Y
B	Hengshui	M2007	Hengshui	950–850	M2007				43.5	15.6	3.3	-9.3	10.9	Y
B	Hengshui	M2012	Hengshui	950–850	M2012				42.5	14.8	3.4	-7.3	8.8	Y
B	Hengshui	M2013	Hengshui	950–850	M2013				43.5	15.6	3.2	-8	8.7	Y
B	Hengshui	M2022	Hengshui	950–850	M2022				45.4	15.5	3.4	-8.4	9.7	Y
B	Hengshui	M2034	Hengshui	950–850	M2034				43.6	15.9	3.2	-8.4	9.2	Y
B	Hengshui	M2040	Hengshui	950–850	M2040				43	15.5	3.2	-8.2	8.5	Y
B	Hengshui	M2047	Hengshui	950–850	M2047				44.3	15	3.4	-12.6	9.7	Y
B	Hengshui	M2049	Hengshui	950–850	M2049				43.3	15.7	3.2	-9.1	10.4	Y
B	Hengshui	M2061	Hengshui	950–850	M2061				43.4	15.8	3.2	-7.3	7.2	Y
B	Hengshui	M2064	Hengshui	950–850	M2064				41.1	14.9	3.2	-7.6	9	Y
B	Hengshui	M2081	Hengshui	950–850	M2081				43.4	15.6	3.2	-7.6	8.7	Y
B	Hengshui	M2114	Hengshui	950–850	M2114				42.6	15.5	3.2	-8.1	8.6	Y
B	Hengshui	M2158	Hengshui	950–850	M2158				44	15.9	3.2	-9.3	9.2	Y
B	Hengshui	M2158	Hengshui	950–850	M2158				41.9	14.4	3.4	-10.6	9.3	Y
B	Hengshui	M2158	Hengshui	950–850	M2158				43.7	15.3	3.3	-9.4	9.4	Y
B	Hengshui	M2161	Hengshui	950–850	M2161				42.6	15.6	3.2	-8.2	8.4	Y
B	Hengshui	M2328	Hengshui	950–850	M2328				42.6	14.7	3.4	-7.4	8.6	Y
B	Hengshui	M2513	Hengshui	950–850	M2513				42.4	15.4	3.2	-8.7	9.8	Y
B	Hengshui	M3043	Hengshui	950–850	M3043				43.8	15.9	3.2	-9.1	8	Y
B	Hengshui	M3128	Hengshui	950–850	M3128				43.9	15.9	3.2	-7.7	9.2	Y
B	Hengshui	M3153	Hengshui	950–850	M3153				45.4	15.7	3.4	-7.3	8.4	Y
B	Hengshui	M3168	Hengshui	950–850	M3168				44.7	15.5	3.4	-8.1	9.1	Y
B	Hengshui	M3182	Hengshui	950–850	M3182				43.7	15.8	3.2	-7.6	8.3	Y
B	Hengshui	M3195	Hengshui	950–850	M3195				41.9	15.2	3.2	-7.7	8.3	Y
B	Hengshui	M3272	Hengshui	950–850	M3272				41.5	15	3.2	-7.8	8.8	Y
B	Hengshui	M3280	Hengshui	950–850	M3280				45.5	15.7	3.4	-7.9	8	Y
B	Liangdaicun	07HLM1	Liangdaicun I	850–750	07HLM1	M	45–50		41.48	15.06	3.21	-7.67	9.19	Y
B	Liangdaicun	07HLM529	Liangdaicun I	850–750	07HLM529	F	60		37.56	13.45	3.26	-8.69	9.47	Y
B	Liangdaicun	07HLM518	Liangdaicun I	850–750	07HLM518	M	45–50		41.71	15.13	3.21	-8.25	9.31	Y
B	Liangdaicun	07HLM4	Liangdaicun I	850–750	07HLM4	?	16		35.5	12.76	3.24	-8.04	9.66	Y
B	Liangdaicun	07HLM530	Liangdaicun I	850–750	07HLM530	M	60		37.41	13.68	3.19	-8.73	9.4	Y
B	Liangdaicun	07HLM6	Liangdaicun I	850–750	07HLM6	F	30		40.47	14.7	3.21	-9.36	9.39	Y
B	Liangdaicun	2009HLM1405	Liangdaicun I	850–750	2009HLM1405:3	F	20–30		42.39	15.16	3.26	-8.65	9.4	Y
B	Liangdaicun	2009HLM1406	Liangdaicun I	850–750	2009HLM1406:2	F	35–39		41.23	14.95	3.22	-8.13	9.41	Y
B	Liangdaicun	2009HLM1413	Liangdaicun I	850–750	2009HLM1413:2	F	18–23		41.34	14.99	3.22	-8.1	9.14	Y
B	Liangdaicun	20IOHLM1415	Liangdaicun I	850–750	20IOHLM1415:3	F	39–44		40.59	14.68	3.22	-8.33	9.92	Y
B	Liangdaicun	2009HLM292	Liangdaicun I	850–750	2009HLM292:2	F	30		42.38	15.25	3.24	-8.02	9.2	Y
B	Liangdaicun	2009HLM293	Liangdaicun I	850–750	2009HLM293:2	M	40–45		43.49	15.65	3.24	-8.14	9.13	Y
B	Liangdaicun	2009HLM294	Liangdaicun I	850–750	2009HLM294:2	F	31–34		44.4	15.91	3.25	-8.07	9.16	Y
B	Liangdaicun	2009HLM295	Liangdaicun I	850–750	2009HLM295I:3	F	31–35		37.05	13.42	3.22	-14.45	7.82	Y
B	Liangdaicun	2009HLM295	Liangdaicun I	850–750	2009HLM295II:3	M	35–40		40.5	14.58	3.24	-14.25	8.21	Y
B	Liangdaicun	20IOHLM298	Liangdaicun I	850–750	20IOHLM298:2	M	29–30		41.44	14.75	3.28	-8.08	10.09	Y
B	Liangdaicun	2009HLM299	Liangdaicun I	850–750	2009HLM299:2	F	41–55		42.21	15.02	3.28	-8.25	9.51	Y
B	Liangdaicun	2010HLM297	Liangdaicun I	850–750	2010HLM297:2	F	36–43		40.33	14.35	3.28	-7.93	8.93	Y
B	Liangdaicun	2009HLM331	Liangdaicun I	850–750	2009HLM331	F	31–35		42.65	15.27	3.26	-8.37	10.74	Y
B	Liangdaicun	2009HLM291	Liangdaicun I	850–750	2009HLM291:1	M	31–35		39.73	14.88	3.11	-9.03	10.22	Y
B	Liangdaicun	2009HLM296	Liangdaicun I	850–750	2009HLM296:1	M	35		38.94	14.22	3.19	-8.13	7.8	Y
B	Liangdaicun	2010HLM300	Liangdaicun I	850–750	2010HLM300:1	F	31–34		41.33	15.93	3.03	-8.28	11.29	Y
B	Liangdaicun	2009HLM1408	Liangdaicun I	850–750	2009HLM1408:1	?	28–35		39.72	14.48	3.2	-8.4	9.81	Y
B	Liangdaicun	2009HLM1409	Liangdaicun I	850–750	2009HLM1409:1	F	50–55		39.33	15.58	2.94	-8.31	10.01	Y
B	Liangdaicun	20IOHLM1410	Liangdaicun I	850–750	20IOHLM1410:1	M	30–32		40.57	14.57	3.25	-9.44	8.45	Y
B	Liujiawa	M68	Liujiawa	700–600	M68	?	60		43.25	15.69	3.22	-8.1	9	Y	平民
B	Liujiawa	M3K8	Liujiawa	700–600	M3K8	F	18–19		41.59	15.41	3.15	-10.4	7.8	Y	殉人
B	Liujiawa	M60	Liujiawa	700–600	M60	?	45–50		37.87	13.75	3.21	-8.3	8.9	Y	平民
B	Neiyangyuan	XNM4	Neiyangyuan II	750–450	XNM4	F	45–50		37.67	14.51	3.03	-8.59	8.39	Y
B	Neiyangyuan	XNM10	Neiyangyuan II	750–450	XNM10	F	>40		39.45	14.93	3.08	-8.1	10.1	Y
B	Neiyangyuan	XNM24	Neiyangyuan II	750–450	XNM24	F	>65		39.09	14.94	3.05	-8.38	10.08	Y
B	Neiyangyuan	XNM26	Neiyangyuan II	750–450	XNM26	F	>30		37.59	14.57	3.01	-8.13	8.83	Y
B	Neiyangyuan	XNM41	Neiyangyuan II	750–450	XNM41	M	>40		35.96	13.83	3.03	-7.5	11.7	Y
B	Neiyangyuan	XNM42	Neiyangyuan II	750–450	XNM42	F	50–55		39.8	15.37	3.03	-8.12	10.3	Y
B	Neiyangyuan	XNM6	Neiyangyuan II	750–450	XNM6	M	30		37.6	14.53	3.02	-8.37	8.8	Y
B	Neiyangyuan	XNM67	Neiyangyuan II	750–450	XNM67	M	50–55		37.4	14.39	3.04	-8.3	9.41	Y
B	Neiyangyuan	XNM69	Neiyangyuan II	750–450	XNM69	M	>45		41.06	15.7	3.05	-7.59	10.18	Y
B	Neiyangyuan	XNM10	Neiyangyuan II	750–450	XNM10	F	45–50		37.7	14.68	3	-8.98	7.93	Y
B	Shijiahe	SHSM1	Shijiahe II	290–221	SHSM1	M	29–30		41.54	15.02	3.22	-8.42	8.75	Y
B	Shijiahe	SHSM2	Shijiahe II	290–221	SHSM2	?	?		41.52	14.72	3.29	-9.29	8.1	Y
B	Shijiahe	SHSM3	Shijiahe II	290–221	SHSM3	M	29–30		41.47	14.79	3.27	-8.09	8.55	Y
B	Shijiahe	SHSM4	Shijiahe II	290–221	SHSM4	M	27–29		42	15.23	3.22	-8.83	7.75	Y
B	Shijiahe	SHSM6	Shijiahe I	450–290	SHSM6	M	35–39		41.97	15.24	3.21	-8.96	8.79	Y
B	Shijiahe	SHSM7	Shijiahe I	450–290	SHSM7	M	?		41.4	14.86	3.25	-8.4	8.03	Y
B	Shijiahe	SHSM8	Shijiahe II	290–221	SHSM8	M	40–44		40.9	14.79	3.2	-8.13	9.2	Y
B	Shijiahe	SHSM9	Shijiahe II	290–221	SHSM9	M	?		41.04	15.28	3.13	-8.69	9.56	Y
B	Shijiahe	SHSM10	Shijiahe I	450–290	SHSM10	M	?		41.09	14.55	3.29	-8.98	8.21	Y
B	Shijiahe	SHSM12	Shijiahe II	290–221	SHSM12	M	40–44		41.92	15.13	3.23	-8.4	8.54	Y
B	Shijiahe	SHSM13	Shijiahe I	450–290	SHSM13	M	27–28		41.44	14.75	3.28	-8.1	7.9	Y
B	Shijiahe	SHSM18	Shijiahe I	450–290	SHSM18	M	?		41.79	14.96	3.26	-8.28	7.41	Y
B	Shijiahe	SHSM19	Shijiahe II	290–221	SHSM19	F	31–34		41.64	15.13	3.21	-8.15	8.32	Y
B	Shijiahe	SHSM20	Shijiahe II	290–221	SHSM20	M	31–39		41.19	15.07	3.19	-8.6	7.7	Y
B	Shijiahe	SHSM21	Shijiahe I	450–290	SHSM21	F	40–44		40.94	14.74	3.24	-8.18	8.13	Y
B	Shijiahe	SHSM22	Shijiahe II	290–221	SHSM22	M	27–28		41.28	14.91	3.23	-9.07	8.15	Y
B	Shijiahe	SHSM23	Shijiahe II	290–221	SHSM23	F	40–44		42.03	15.24	3.22	-9.87	8.45	Y
B	Shijiahe	SHSM24	Shijiahe II	290–221	SHSM24	F	31–34		42	14.94	3.28	-8.37	8.34	Y
B	Shijiahe	SHSM25	Shijiahe I	450–290	SHSM25	?	?		41.35	14.82	3.26	-7.93	8.3	Y
B	Shijiahe	SHSM26	Shijiahe II	290–221	SHSM26	M	31–34		41.29	14.89	3.24	-8.22	7.75	Y
B	Shijiahe	SHSM27	Shijiahe I	450–290	SHSM27	M	27–28		41.3	15.1	3.19	-8.24	8.72	Y
B	Shijiahe	SHSM28	Shijiahe I	450–290	SHSM28	M	35–39		41.95	15.03	3.26	-8.33	7.83	Y
B	Shijiahe	SHSM31	Shijiahe II	290–221	SHSM31	M	35–39		41.88	15	3.26	-8.68	7.87	Y
B	Shijiahe	SHSM33	Shijiahe II	290–221	SHSM33	?	?		41.84	15.06	3.24	-8.35	8.16	Y
B	Shijiahe	SHSM36	Shijiahe II	290–221	SHSM36	M	35–39		41.29	14.91	3.23	-8.15	8.1	Y
B	Shijiahe	SHSM37	Shijiahe II	290–221	SHSM37	M	24–26		40.97	14.84	3.22	-8.29	7.78	Y
B	Xiaonanzhuang	2011YGMa3	Xiaonanzhuang	450–221	2011YGMa3	M	25–30		41.4	15.6	3.1	-7.7	9.1	Y
B	Xiaonanzhuang	2011YGMa4	Xiaonanzhuang	450–221	2011YGMa4	M	25–30		40.5	15.3	3.1	-7.9	9.3	Y
B	Xiaonanzhuang	2011YGMa5	Xiaonanzhuang	450–221	2011YGMa5	M	35–40		41.3	15.4	3.1	-7.5	9.7	Y
B	Xiaonanzhuang	2011YGMa6	Xiaonanzhuang	450–221	2011YGMa6	F	30–35		40.9	15.2	3.1	-7.8	9.6	Y
B	Xiaonanzhuang	2011YGMa7	Xiaonanzhuang	450–221	2011YGMa7	F	40–45		41.4	15.5	3.1	-8.2	10.4	Y
B	Xiaonanzhuang	2011YGMa8	Xiaonanzhuang	450–221	2011YGMa8	M	45–50		36.9	13.8	3.1	-7.6	9	Y
B	Xiaonanzhuang	2011YGMa9	Xiaonanzhuang	450–221	2011YGMa9	M	25–30		38.4	14.3	3.1	-8.5	11.3	Y
B	Xiaonanzhuang	2011YGMa10	Xiaonanzhuang	450–221	2011YGMa10	M	45–50		40.9	15.3	3.1	-7.5	11.2	Y
B	Xiaonanzhuang	2011YGMa11	Xiaonanzhuang	450–221	2011YGMa11	F	35–40		40	14.9	3.1	-7.5	11.2	Y
B	Xiaonanzhuang	2011YGMa12	Xiaonanzhuang	450–221	2011YGMa12	F	30–35		40.5	15	3.1	-8.2	11.1	Y
B	Xiaonanzhuang	2011YGMa13	Xiaonanzhuang	450–221	2011YGMa13	F	50–60		39	14.7	3.1	-8	10.8	Y
B	Xiaonanzhuang	2011YGMa14	Xiaonanzhuang	450–221	2011YGMa14	F	35–40		40	14.9	3.1	-8.4	10.5	Y
B	Xiaonanzhuang	2011YGMa15	Xiaonanzhuang	450–221	2011YGMa15	M	45		38.5	14.5	3.1	-8.1	11.1	Y
B	Xiaonanzhuang	2011YGMa17	Xiaonanzhuang	450–221	2011YGMa17	F	>60		37.1	14.1	3.1	-8.3	11.2	Y
B	Xiaonanzhuang	2011YGMa18	Xiaonanzhuang	450–221	2011YGMa18	M	35–40		41.5	15.5	3.1	-7.7	10.4	Y
B	Xiaonanzhuang	2011YGMa19	Xiaonanzhuang	450–221	2011YGMa19	F	35		41.8	15.8	3.1	-9	11.7	Y
B	Xinancheng	M17	Xinancheng	1050–750	M17				42.5	15.6	3.2	-9.3	9.4	Y	upper status
B	Xinancheng	M18	Xinancheng	1050–750	M18				43.7	15.7	3.2	-9	10.9	Y	upper status
B	Xinancheng	M59	Xinancheng	1050–750	M59				43.4	15.9	3.2	-8.4	8.7	Y	upper status
B	Xinancheng	M25	Xinancheng	1050–750	M25				42.6	15.5	3.2	-8.6	9.6	Y	upper status
B	Xinancheng	M80	Xinancheng	1050–750	M80				42.5	15.5	3.2	-9.2	9.9	Y	upper status
B	Xinancheng	M58	Xinancheng	1050–750	M58				43.2	15.7	3.2	-10.8	8.2	Y	upper status
B	Xinancheng	M124	Xinancheng	1050–750	M124				42.4	15.4	3.2	-8.5	9.4	Y	upper status
B	Xinancheng	M32	Xinancheng	1050–750	M32				42.5	15.5	3.2	-9	10.2	Y	upper status
B	Xinancheng	M84	Xinancheng	1050–750	M84				42	15.5	3.2	-8	10.1	Y	upper status
B	Xinancheng	M24	Xinancheng	1050–750	M24				42	15.4	3.2	-9.9	9.5	Y	upper status
B	Xinancheng	M101	Xinancheng	1050–750	M101				43.1	15.9	3.2	-8.2	7.8	Y	lower status
B	Xinancheng	M99	Xinancheng	1050–750	M99				42.6	15.5	3.2	-8.6	9	Y	lower status
B	Xinancheng	M63	Xinancheng	1050–750	M63				40.1	14.5	3.2	-8.2	7.8	Y	lower status
B	Xinancheng	M103	Xinancheng	1050–750	M103				41.3	14.8	3.2	-8.6	9.8	Y	lower status
B	Xinancheng	M106	Xinancheng	1050–750	M106				41.6	15.1	3.2	-8.3	8.9	Y	lower status
B	Xinancheng	M112	Xinancheng	1050–750	M112				43.2	15.7	3.2	-8.8	9	Y	lower status
B	Xinancheng	M100	Xinancheng	1050–750	M100				42.2	15.2	3.2	-8.6	8.7	Y	lower status
B	Xinancheng	M26	Xinancheng	1050–750	M26				43.1	15.4	3.3	-8.8	7.7	Y	lower status
B	Xinancheng	M92	Xinancheng	1050–750	M92				43.2	15.6	3.2	-8.1	9.4	Y	lower status
B	Xinancheng	M120	Xinancheng	1050–750	M120				43	15.8	3.2	-9.4	9.3	Y	lower status
B	Xinancheng	M41	Xinancheng	1050–750	M41				41.8	15.3	3.2	-7.7	9.1	Y	lower status
B	Xinancheng	M20	Xinancheng	1050–750	M20				42.3	15	3.3	-9.5	8	Y	lower status
B	Xinancheng	M118	Xinancheng	1050–750	M118				43	15.6	3.2	-8.2	8.8	Y	lower status
B	Xinancheng	M51	Xinancheng	1050–750	M51				43.7	15.9	3.2	-8.3	8.8	Y	lower status
B	Xinancheng	M66	Xinancheng	1050–750	M66				43	15.6	3.2	-8.1	7.9	Y	lower status
B	Xinancheng	M87	Xinancheng	1050–750	M87				42.8	15.6	3.2	-7.6	8	Y	lower status
B	Xinancheng	M61	Xinancheng	1050–750	M61				41.4	15	3.2	-8.2	9	Y	lower status
B	Xinancheng	M102	Xinancheng	1050–750	M102				42.9	15.8	3.2	-8.3	9.8	Y	lower status
B	Xinancheng	M86	Xinancheng	1050–750	M86				41.6	15	3.2	-8.2	9.2	Y	lower status
B	Xinancheng	M77	Xinancheng	1050–750	M77				41.3	15.1	3.2	-8.2	8.7	Y	lower status
B	Xinancheng	M21	Xinancheng	1050–750	M21				43.1	15.8	3.2	-7.8	7.9	Y	lower status
B	Xinancheng	M36	Xinancheng	1050–750	M36				42.9	15.8	3.2	-7.8	9.3	Y	lower status
B	Xinancheng	M83	Xinancheng	1050–750	M83				41.2	15	3.2	-8	8.7	Y	lower status
B	Xinancheng	M119	Xinancheng	1050–750	M119				41.6	15.2	3.2	-8.5	9.2	Y	lower status
B	Xinancheng	M85	Xinancheng	1050–750	M85				42	15.4	3.2	-7.7	8.7	Y	lower status
B	Xinancheng	M69	Xinancheng	1050–750	M69				42.1	15.4	3.2	-8.3	8.9	Y	lower status
B	Xinancheng	M71	Xinancheng	1050–750	M71				42.5	15.7	3.2	-8.1	8.9	Y	lower status
B	Xinancheng	M54	Xinancheng	1050–750	M54				42.8	15.6	3.2	-9	9.8	Y	lower status
B	Xinancheng	M65	Xinancheng	1050–750	M65				41.4	15.1	3.2	-8.3	8.7	Y	lower status
B	Xinancheng	M23	Xinancheng	1050–750	M23				39.8	14.6	3.2	-7.9	9.5	Y	lower status
B	Xinancheng	M89	Xinancheng	1050–750	M89				42.5	15.6	3.2	-8.2	9.2	Y	lower status
B	Xinancheng	M117	Xinancheng	1050–750	M117				39.5	14.4	3.2	-8.6	9.2	Y	lower status
B	Xinancheng	M115	Xinancheng	1050–750	M115				41.1	15	3.2	-7.5	8.3	Y	lower status
B	Xinancheng	M97	Xinancheng	1050–750	M97				41.5	15.2	3.2	-8.6	8.2	Y	lower status
B	Xinancheng	M60	Xinancheng	1050–750	M60				37.9	14	3.2	-8.2	9	Y	lower status
B	Xinancheng	M95	Xinancheng	1050–750	M95				42.7	15.6	3.2	-8.8	9	Y	lower status
B	Xinancheng	M88	Xinancheng	1050–750	M88				43.3	15.9	3.2	-7.7	9.9	Y	lower status
B	Xinancheng	M48	Xinancheng	1050–750	M48				42.3	15.5	3.2	-8.4	9	Y	lower status
B	Xinancheng	M116	Xinancheng	1050–750	M116				43.6	15.9	3.2	-8	8.4	Y	lower status
B	Xinancheng	M34	Xinancheng	1050–750	M34				44	15.7	3.3	-8.1	8.5	Y	lower status
B	Xinancheng	M108	Xinancheng	1050–750	M108				40.3	14.3	3.3	-8.7	8.9	Y	lower status
B	Yuwu	07TLM175	Yuwu III	290–207	07TLM175	M	35–40		44.5	15.9	3.3	-9.8	9.2	Y
B	Yuwu	07TLM63	Yuwu II	290–250	07TLM63	F	30		40.7	15	3.2	-8.3	9.3	Y
B	Yuwu	07TLM65	Yuwu II	290–250	07TLM65	F	30		40.3	14.8	3.2	-12.5	7.9	Y
B	Yuwu	07TLM114	Yuwu III	290–207	07TLM114	M	40–45		40.5	14.9	3.2	-8.7	9.5	Y
B	Yuwu	07TLM117	Yuwu II	290–250	07TLM117	M	40–45		36.5	13.4	3.2	-10.5	8.6	Y
B	Zhaitouhe	SHZM4	Zhaitouhe	450–290	SHZM4	F	25–30		41.51	14.45	3.35	-8.28	8.79	Y
B	Zhaitouhe	SHZM7	Zhaitouhe	450–290	SHZM7	M	45–50		41.24	14.21	3.39	-7.97	8.75	Y
B	Zhaitouhe	SHZM11	Zhaitouhe	450–290	SHZM11	F	20–25		41.56	14.62	3.32	-9.19	7.93	Y
B	Zhaitouhe	SHZM17	Zhaitouhe	450–290	SHZM17	M	>20		42.79	14.47	3.45	-8.81	8.35	Y
B	Zhaitouhe	SHZM24	Zhaitouhe	450–290	SHZM24	F	35–39		41.38	14.25	3.39	-8.67	8.22	Y
B	Zhaitouhe	SHZM30	Zhaitouhe	450–290	SHZM30	F	40–50		41.26	14.26	3.38	-8.42	7.55	Y
B	Zhaitouhe	SHZM31R2	Zhaitouhe	450–290	SHZM31R2	M	>30		40.79	14.35	3.32	-8.32	8.24	Y
B	Zhaitouhe	SHZM34盗4	Zhaitouhe	450–290	SHZM34盗4	M	25–30		42.35	14.5	3.41	-8.23	7.84	Y
B	Zhaitouhe	SHZM39	Zhaitouhe	450–290	SHZM39	F	>20		42.1	14.5	3.39	-8.42	8.83	Y
B	Zhaitouhe	SHZM40	Zhaitouhe	450–290	SHZM40	M	<35		41.63	14.72	3.3	-8.15	7.81	Y
B	Zhaitouhe	SHZM44	Zhaitouhe	450–290	SHZM44	M	>20		41.99	14.67	3.34	-8.09	7.88	Y
B	Zhaitouhe	SHZM45	Zhaitouhe	450–290	SHZM45	M	30–35		41.15	14.38	3.34	-8.03	7.71	Y
B	Zhaitouhe	SHZM46	Zhaitouhe	450–290	SHZM46	F	28–35		36.4	12.19	3.48	-8.6	8.67	Y
B	Zhaitouhe	SHZM51	Zhaitouhe	450–290	SHZM51	F	25–35		41.74	14.47	3.36	-8.27	8.63	Y
B	Zhaitouhe	SHZM54	Zhaitouhe	450–290	SHZM54	F	17–20		41.69	14.57	3.34	-8.92	7.82	Y
B	Zhaitouhe	SHZM60	Zhaitouhe	450–290	SHZM60	M	35–45		41.19	14.22	3.38	-7.96	8.32	Y
B	Zhaitouhe	SHZM62盗洞	Zhaitouhe	450–290	SHZM62盗洞	F	35–49		41.82	14.52	3.36	-8.56	7.6	Y
B	Zhaitouhe	SHZM64	Zhaitouhe	450–290	SHZM64	M	>20		41.68	14.34	3.39	-8.95	8.01	Y
B	Zhaitouhe	SHZM72盗洞	Zhaitouhe	450–290	SHZM72盗洞	M	45–49		41.62	14.27	3.4	-8.46	8.44	Y
B	Zhaitouhe	SHZM76R2	Zhaitouhe	450–290	SHZM76R2	F	>65		41.23	14.19	3.39	-8.09	8.59	Y
B	Zhaitouhe	SHZM80	Zhaitouhe	450–290	SHZM80	M	35–45		41.82	14.61	3.34	-8.29	8.35	Y
B	Zhaitouhe	SHZM87	Zhaitouhe	450–290	SHZM87	M	>20		41.52	14.31	3.38	-8.43	7.82	Y
C	GZ Jianyu	M190	GZ Jianyu	330–207	M190	M	23		41.6	15.21	3.19	-8.84	10.71	Y
C	GZ Jianyu	M139	GZ Jianyu	330–207	M139	M	37		40.54	14.6	3.24	-8.57	9.87	Y
C	GZ Jianyu	M116	GZ Jianyu	330–207	M116	M	<18		41.43	15.14	3.19	-8.88	9.87	Y
C	GZ Jianyu	M55	GZ Jianyu	330–207	M55	M	29		40.9	14.89	3.2	-8.64	9.63	Y
C	GZ Jianyu	M30	GZ Jianyu	330–207	M30	M	>60		41.45	14.95	3.23	-7.61	11.21	Y
C	GZ Jianyu	M155	GZ Jianyu	330–207	M155	F	24–27		41.1	14.86	3.23	-9.01	9.73	Y
C	GZ Jianyu	M49	GZ Jianyu	330–207	M49	F	20		41.16	15.08	3.18	-9.77	10.21	Y
C	GZ Jianyu	M202	GZ Jianyu	330–207	M202	M	35		41.99	15.19	3.23	-8.24	10.47	Y
C	GZ Jianyu	M111	GZ Jianyu	330–207	M111	?	>20		41.37	14.88	3.24	-8.86	11.04	Y
C	GZ Jianyu	M320	GZ Jianyu	330–207	M320	F	31		42	15.12	3.24	-9.12	9.8	Y
C	GZ Jianyu	M71	GZ Jianyu	330–207	M71	F	51–60		42.02	15.28	3.21	-9.22	11.36	Y
C	GZ Jianyu	M188	GZ Jianyu	330–207	M188	F	36–41		41.84	15.13	3.23	-9.02	10.07	Y
C	GZ Jianyu	M152	GZ Jianyu	330–207	M152	M	20–23		42.06	15.18	3.23	-7.58	10.51	Y
C	GZ Jianyu	M150	GZ Jianyu	330–207	M150	M	25		41.79	15.01	3.25	-8.94	10.33	Y
C	GZ Jianyu	M39	GZ Jianyu	330–207	M39	M	>20		41.89	15.19	3.22	-8.61	10.03	Y
C	GZ Jianyu	M236	GZ Jianyu	330–207	M236	F	33–37		42.1	15.18	3.24	-9.62	9.43	Y
C	GZ Jianyu	M12	GZ Jianyu	330–207	M12	M	16		41.82	15.1	3.23	-8.31	10.35	Y
C	GZ Jianyu	M40	GZ Jianyu	330–207	M40	F	>20		42.19	15.13	3.25	-9.71	10.77	Y
C	GZ Jianyu	M212	GZ Jianyu	330–207	M212	F	31–33		41.49	15.09	3.21	-9.19	9.94	Y
C	GZ Jianyu	M227	GZ Jianyu	330–207	M227	F	31		41.69	15.01	3.24	-9.21	10.61	Y
C	GZ Jianyu	M309	GZ Jianyu	330–207	M309	M	24		41.98	15.31	3.2	-8.35	9.81	Y
C	GZ Jianyu	M153	GZ Jianyu	330–207	M153	M	>20		42.27	15.22	3.24	-8.71	10.65	Y
C	GZ Jianyu	M316	GZ Jianyu	330–207	M316	F	31–33		41.52	15.01	3.23	-7.8	9.48	Y
C	GZ Jianyu	M314	GZ Jianyu	330–207	M314	M	20		41.02	14.86	3.22	-8.57	9.71	Y
C	Jianhe	M1	Jianhe	290–207	M1	F	50–55		39.6	14.1	3.28	-9.86	8.14	Y
C	Jianhe	M2	Jianhe	290–207	M2	F	31–34		35.95	13.16	3.19	-8.28	9.14	Y
C	Jianhe	M6	Jianhe	290–207	M6	M	25–30		38.07	13.8	3.22	-8.27	8.51	Y
C	Jianhe	M10	Jianhe	290–207	M10	F	30–35		38.97	14.09	3.23	-9.24	9.08	Y
C	Jianhe	M11	Jianhe	290–207	M11	F	45–50		37.06	13.45	3.21	-9.33	8.16	Y
C	Jianhe	M24	Jianhe	290–207	M24	F	50–55		37.95	13.78	3.21	-9.74	8.92	Y
C	Jianhe	M32	Jianhe	290–207	M32	M	>20		37.3	13.67	3.18	-8.19	9.39	Y
C	Maojiaping	M1033	Maojiaping VII	290–221	M1033	M	24–26		39.84	15.03	3.1	-9.1	8.6	Y
C	Maojiaping	M1007	Maojiaping I	850–750	M1007	M	45–50		42.82	15.83	3.2	-8.8	9.5	Y
C	Maojiaping	M1029	Maojiaping VII	290–221	M1029	M	24–26		41.03	14.87	3.2	-13.9	11	Y
C	Maojiaping	M1018	Maojiaping I	850–750	M1018	M	31–34		37.99	14.22	3.1	-9.3	9.1	Y
C	Maojiaping	M1024	Maojiaping VII	290–221	M1024	M	24–26		38.8	14.36	3.2	-10.5	9.4	Y
C	Maojiaping	M2048	Maojiaping VII	290–221	M2048	F	23		40.2	14.97	3.1	-9.2	9.9	Y
C	Maojiaping	TM106	Maojiaping II	750–650	TM106	M	24–26		39.31	14.14	3.2	-9.8	10.2	Y
C	Maojiaping	M1017	Maojiaping VII	290–221	M1017	M	24–26		40.82	15.28	3.1	-7.9	9.3	Y
C	Maojiaping	M1045	Maojiaping III	650–550	M1045	M	33–35		42.13	15.68	3.1	-10.2	8.8	Y
C	Maojiaping	M1025	Maojiaping VII	290–221	M1025	F	45–50		39.08	14.37	3.2	-12.2	8.6	Y
C	Maojiaping	M1031	Maojiaping VII	290–221	M1031	F	29–30		43.95	15.97	3.2	-10.8	10.3	Y
C	Maojiaping	M1001	Maojiaping VII	290–221	M1001	M	14–17		42.36	15.62	3.2	-11.9	9.6	Y
C	Maojiaping	M2019	Maojiaping VI	370–290	M2019	F	>20		41.6	15.19	3.2	-10.2	9.2	Y
C	Maojiaping	M1003	Maojiaping VII	290–221	M1003	M	24–26		42.94	15.83	3.2	-12.1	8.4	Y
C	Maojiaping	M1039	Maojiaping II	750–650	M1039	F	24–26		38.91	14.21	3.2	-9	10.1	Y
C	Maojiaping	TM107	Maojiaping VI	370–290	TM107	F	45–50		41.54	15.01	3.2	-8.1	9.3	Y
C	Maojiaping	M1032	Maojiaping VII	290–221	M1032	M	24		40.58	15.3	3.1	-9.2	8.2	Y
C	Maojiaping	M2033	Maojiaping II	750–650	M2033	M	26–30		40.87	14.84	3.2	-8.4	9.9	Y
C	Maojiaping	M1023	Maojiaping III	650–550	M1023	F	45–50		41.38	15.19	3.2	-10.9	10	Y
C	Maojiaping	M1027	Maojiaping II	750–650	M1027	F	24–26		41.16	15.11	3.2	-10.7	9.6	Y
C	Maojiaping	M2012	Maojiaping II	750–650	M2012	M	35–39		36.82	13.67	3.1	-9.7	11	Y
C	Maojiaping	M2021	Maojiaping V	450–370	M2021	F	51–60		38.68	14	3.2	-10.7	10.4	Y
C	Maojiaping	M1035	Maojiaping VII	290–221	M1035	F	24–26		36.59	13.54	3.2	-11.8	8.2	Y
C	Maojiaping	M1036	Maojiaping VII	290–221	M1036	M	35–39		38.57	14.3	3.1	-10.5	8.6	Y
C	Maojiaping	M1014	Maojiaping VII	290–221	M1014	F	33–35		42.78	15.73	3.2	-10.7	8.8	Y
C	Maojiaping	TM15	Maojiaping V	450–370	TM15	F	18–19		35.72	13.57	3.1	-12.6	8.4	Y
C	Maojiaping	M1021	Maojiaping VII	290–221	M1021	F	45–50		40.83	15.19	3.1	-11.5	8.4	Y
C	Maojiaping	M2044	Maojiaping VI	370–290	M2044	F	30		36.36	13.14	3.2	-13.1	8.2	Y
C	Maojiaping	M2170	Maojiaping VI	370–290	M2170	F	30		37.12	13.71	3.2	-10.7	8.9	Y
C	Maojiaping	M1021	Maojiaping VII	290–221	M1021	M	20–23		40.04	14.73	3.2	-8.3	10.1	Y
C	Maojiaping	M2017	Maojiaping II	750–650	M2017	F	35–39		40.71	14.74	3.2	-9.9	10.5	Y
C	Maojiaping	M1026	Maojiaping VII	290–221	M1026	M	35–39		38.64	14.5	3.1	-9.9	9.3	Y
C	Maojiaping	M2102	Maojiaping IV	550–450	M2102	F	45–50		38	13.93	3.2	-13.3	9.2	Y
C	Maojiaping	M1030	Maojiaping VII	290–221	M1030	M	14		42.4	15.7	3.2	-8.3	10	Y
C	Maojiaping	M1041	Maojiaping VII	290–221	M1041	M	30		38.5	14.09	3.2	-10.9	8.7	Y
C	Maojiaping	M2025	Maojiaping VII	290–221	M2025	F	45–50		42.65	15.91	3.1	-12.3	8.4	Y
C	Maojiaping	M1002	Maojiaping VII	290–221	M1002	F	20–23		41.49	15.48	3.1	-10.1	9.4	Y
C	Maojiaping	M1004	Maojiaping III	650–550	M1004	?	6–8		38.05	14.07	3.2	-8.6	9.5	Y
C	Matengkong	M1268, R2	Matengkong	781–492	M1268, R2			5.2	39.8	14.7	3.2	-9.2	8.8	Y
C	Matengkong	M1376	Matengkong	781–492	M1376			4.1	40.1	14.6	3.2	-11.3	8.6	Y
C	Matengkong	M1365	Matengkong	781–492	M1365			6.9	41.8	15.2	3.2	-9	9	Y
C	Matengkong	M1347	Matengkong	781–492	M1347			1.4	43	15.9	3.1	-10.1	9.3	Y
C	Matengkong	M1369	Matengkong	781–492	M1369			1.4	41.6	15.5	3.1	-9.4	9.4	Y
C	Matengkong	M1300	Matengkong	781–492	M1300			3.2	42.1	15.3	3.2	-9.5	8.6	Y
C	Matengkong	M1380	Matengkong	781–492	M1380			1.1	36.3	13.3	3.2	-8.1	9.1	Y
C	Matengkong	M1363	Matengkong	781–492	M1363			10.8	42.1	15.5	3.2	-9.1	8.7	Y
C	Matengkong	M1363	Matengkong	781–492	M1363			4.3	41.3	15.2	3.2	-9	8.6	Y
C	Matengkong	M1364	Matengkong	781–492	M1364			4.9	42	15.4	3.2	-8.4	9.2	Y
C	Matengkong	M1364	Matengkong	781–492	M1364			1.8	39.2	14.5	3.2	-7.9	9	Y
C	Matengkong	M1383	Matengkong	781–492	M1383			3.7	41.7	15.5	3.1	-8.8	9	Y
C	Matengkong	M1379	Matengkong	781–492	M1379			3.5	42	15.4	3.2	-9.8	8.8	Y
C	Matengkong	M1367	Matengkong	781–492	M1367			1.2	42.6	15.8	3.1	-9.7	9.7	Y
C	Matengkong	M1290	Matengkong	781–492	M1290			9	43.2	15.9	3.2	-9.8	8.9	Y
C	Matengkong	M1279	Matengkong	781–492	M1279			9.5	42.1	15.6	3.1	-9	9.2	Y
C	Sunjianantou	M7	Sunjianantou IV	450–370	M7	M	40–45		39.81	14.43	3.32	-14.62	8.4	Y	墓主
C	Sunjianantou	M13	Sunjianantou IV	450–370	M13	F	25–30		41.54	15.32	3.16	-12.81	8.3	Y	墓主
C	Sunjianantou	M41	Sunjianantou III	550–450	M41	F	45–50		41.55	15.25	3.18	-9.87	8.69	Y	墓主
C	Sunjianantou	M42	Sunjianantou IV	450–370	M42	M	31–34		40.58	14.97	3.16	-9.97	8.15	Y	墓主
C	Sunjianantou	M58	Sunjianantou V	370–290	M58	F	20–23		38.94	14.32	3.17	-10.64	7.37	Y	墓主
C	Sunjianantou	M114	Sunjianantou V	370–290	M114	M	40		38.62	14.3	3.15	-8.92	8.72	Y	墓主
C	Sunjianantou	M121	Sunjianantou III	550–450	M121	M	45–50		40.88	15	3.17	-9.23	11.84	Y	墓主
C	Sunjianantou	M129(1)	Sunjianantou III	550–450	M129(1)	M	>20		38.58	14.27	3.15	-10.74	8.42	Y	墓主
C	Sunjianantou	M191	Sunjianantou II	650–550	M191	?	>20		37.69	14.14	3.11	-12.42	8.96	Y	殉人
C	Sunjianantou	ISP总M54	Sunjianantou IV	450–370	ISP总M54	F	>65		38.82	14.37	3.15	-9.22	7.24	Y	墓主
C	Sunjianantou	ISP总M60	Sunjianantou IV	450–370	ISP总M60	F	>65		37.58	13.83	3.17	-11.33	7.58	Y	殉人
C	Sunjianantou	ISP总M62	Sunjianantou IV	450–370	ISP总M62	M	30		37.82	14.02	3.15	-10.96	6.75	Y	墓主
C	Sunjianantou	配电房M5	Sunjianantou II	650–550	配电房M5	F	35–39		37.97	14.09	3.14	-10.19	7.68	Y	墓主
C	Sunjianantou	2号电房M3	Sunjianantou II	650–550	2号电房M3	F	30		39.96	14.86	3.14	-9.74	7.87	Y	殉人
C	Sunjianantou	2号电房M4	Sunjianantou II	650–550	2号电房M4	F	16–17		36.59	13.61	3.14	-10.78	9.37	Y	殉人
C	Sunjianantou	2号电房M5	Sunjianantou II	650–550	2号电房M5	F	45		41.54	15.47	3.13	-10.67	7.74	Y	殉人
C	Sunjianantou	2号电房M6	Sunjianantou II	650–550	2号电房M6	F	>20		40.87	15.09	3.16	-10.18	8.53	Y	墓主
C	Sunjianantou	2号电房M7	Sunjianantou II	650–550	2号电房M7	M	>20		40.75	15.17	3.13	-11.85	8.23	Y	殉人
C	Sunjianantou	2号电房M8	Sunjianantou II	650–550	2号电房M8	M	45		42.72	15.74	3.18	-11.56	8.25	Y	殉人
C	Sunjianantou	2号电房M9	Sunjianantou II	650–550	2号电房M9	M	35–39		40.57	15.12	3.13	-10.75	9.03	Y	殉人
C	Sunjianantou	2号电房M10	Sunjianantou II	650–550	2号电房M10	M	25–30		39.95	14.78	3.15	-10.76	8.85	Y	殉人
C	Sunjianantou	2号电房M11	Sunjianantou II	650–550	2号电房M11	M	27–28		41.58	15.5	3.13	-10.76	9.05	Y	殉人
C	Sunjianantou	2号电房M12	Sunjianantou II	650–550	2号电房M12	?	10–11		39.5	14.78	3.12	-11.98	8.53	Y	殉人
C	Sunjianantou	2号电房M13	Sunjianantou III	550–450	2号电房M13	M	>65		42.69	15.54	3.2	-9.21	9.05	Y	墓主
C	Sunjianantou	2号电房M14	Sunjianantou III	550–450	2号电房M14	F	>20		38.98	14.44	3.15	-10.32	8.7	Y	墓主
C	Wangdahu	M6	Wangdahu	370–290	M6				40.4	14.4	3.3	-12.7	10.5	Y
C	Wangdahu	M5	Wangdahu	370–290	M5				41.8	15	3.3	-10.3	10.2	Y
C	Wangdahu	M4	Wangdahu	370–290	M4				42.1	15.1	3.2	-12.2	11.2	Y
C	Xishan	M2004	Xishan I	900–850	M2004	M	17–19		42.66	15.45	3.22	-12.58	9	Y
C	Xishan	M2003	Xishan I	900–850	M2003北	F	30		42.83	15.48	3.23	-12.25	9.17	Y
C	Xishan	M2003	Xishan I	900–850	M2003南	F	15–16		43.77	15.85	3.22	-12.19	9.7	Y
C	Xishan	M1040	Xishan I	900–850	M1040	F	30–35		40.3	14.86	3.16	-8.87	10.02	Y
C	Xishan	M1009	Xishan I	900–850	M1009	F	40–45		42.31	15.02	3.29	-11.74	9.67	Y
C	Xishan	M1028	Xishan II	450–370	M1028	M	25		43.07	15.52	3.24	-12.56	8.36	Y
C	Xishan	M1020	Xishan II	450–370	M1020	M	45–50		42.55	15.66	3.17	-13.33	8.27	Y
C	Xishan	M1011	Xishan II	450–370	M1011	M	60		41.86	15.08	3.24	-13.72	8.79	Y
C	Xishan	M1016	Xishan II	450–370	M1016	F	40–45		43.43	15.85	3.2	-13.97	9.76	Y
C	Xishan	M1024	Xishan III	370–290	M1024	M	35		42.63	15.52	3.2	-11.46	8.88	Y
C	Xishan	M1023	Xishan III	370–290	M1023	?	12–13		42.58	15.67	3.17	-7.56	9.13	Y	殉人
C	Xishan	M1022	Xishan III	370–290	M1022	F	51–60		42.82	15.58	3.2	-13.22	8.7	Y
C	Xishan	M1017	Xishan III	370–290	M1017	F	25–30		42.34	15.38	3.21	-11.82	9.37	Y
C	Xishan	M1002	Xishan III	370–290	M1002	M	20–25		41.56	14.83	3.27	-7.67	10.75	Y
C	Xishan	M1015	Xishan IV	290–221	M1015	M	18–19		42.95	15.6	3.21	-14.09	7.67	Y
C	Xishan	M1027	Xishan IV	290–221	M1027-2	?	10–11		42	15.36	3.19	-11.49	8.45	Y	殉人
C	Xishan	M1027	Xishan IV	290–221	M1027-1	F	16–17		42.5	15.39	3.22	-8.86	9.69	Y	殉人
C	Xishan	M1027	Xishan IV	290–221	M1027主	F	45–50		41.17	15.08	3.18	-9.11	10.03	Y
C	Xishan	M4004	Xishan IV	290–221	M4004	F	15–16		42.55	15.36	3.25	-10.56	9.92	Y
C	Zaoshugounao	SCZM22	Zaoshugounao II	1050–750	SCZM22	M	>20		40.9	14.97	3.42	-8.1	7	Y
C	Zaoshugounao	SCZM23	Zaoshugounao II	1050–750	SCZM23	?	10		43.58	15.88	3.43	-8	8	Y
C	Zaoshugounao	SCZM26	Zaoshugounao II	1050–750	SCZM26	F	31–34		39.1	14.1	3.47	-8.6	7.2	Y
C	Zaoshugounao	SCZM27	Zaoshugounao II	1050–750	SCZM27	F	27–32		42.67	15.6	3.42	-8.4	7.1	Y
C	Zaoshugounao	SCZM29	Zaoshugounao II	1050–750	SCZM29	M	35–39		43.96	15.79	3.48	-7.8	7.9	Y
C	Zaoshugounao	SCZM31	Zaoshugounao II	1050–750	SCZM31	F	>20		43.92	15.87	3.46	-8.7	9.2	Y
C	Zaoshugounao	SCZM34	Zaoshugounao II	1050–750	SCZM34主	M	31–34		41.58	14.9	3.5	-8.7	10.4	Y
C	Zaoshugounao	SCZM39南	Zaoshugounao II	1050–750	SCZM39南	?	>20		43.35	15.77	3.44	-8.8	6.7	Y
C	Zaoshugounao	SCZM47	Zaoshugounao II	1050–750	SCZM47	F	40–60		41.17	14.71	3.5	-8.4	8.5	Y
C	Zhongzhuang	M1	Zhongzhuang	370–290	M1				44	15.8	3.3	-10.4	10.8	Y
C	Zhongzhuang	M2	Zhongzhuang	370–290	M2				40.7	14.5	3.3	-11.4	11	Y
C	Zhouyuan	祝家巷06QFIIIA2M1	Zhouyuan (unclassified)	1050–750	祝家巷06QFIIIA2M1	F	30–40	1.3	39.3	14.3	3.2	-8.3	8.2	Y
C	Zhouyuan	折树棱08QFZM70个体1	Zhouyuan III	950–850	折树棱08QFZM70个体1	F	30–35	2.7	39.4	14.5	3.2	-9.4	6.5	Y
C	Zhouyuan	折树棱08QFZM73	Zhouyuan III	950–850	折树棱08QFZM73	F	>55	10.4	35	13.1	3.1	-10.5	7.7	Y
C	Zhouyuan	折树棱08QFZM76	Zhouyuan III	950–850	折树棱08QFZM76	M	>50	15.4	36.7	13	3.3	-8.5	9.2	Y
C	Zhouyuan	折树棱08QFZM119	Zhouyuan III	950–850	折树棱08QFZM119	F	40–45	6.9	38.3	14	3.2	-8.5	8.4	Y
C	Zhouyuan	折树棱0.8QFZM120	Zhouyuan (unclassified)	1050–750	折树棱0.8QFZM120	F	15–17	9.7	42.2	13.2	3.7	-7.9	10.9	Y
C	Zhouyuan	祝家巷OSQFIIIA2G2M3	Zhouyuan III	950–850	祝家巷OSQFIIIA2G2M3	F	30–35	15.1	38.7	14.3	3.2	-6.7	8.1	Y
C	Zhouyuan	祝家巷08QFIIIA2G2M5	Zhouyuan III	950–850	祝家巷08QFIIIA2G2M5	F	20–25	7.5	37.2	12.5	3.5	-8.2	11.2	Y
C	Zhouyuan	祝家巷08QFIIIA2G2M1	Zhouyuan III	950–850	祝家巷08QFIIIA2G2M1	F	35–40	5.6	40.8	13.1	3.7	-7	9.9	Y
C	Zhouyuan	佛爷殿09QFIIIA2TG2南段M2	Zhouyuan (unclassified)	1050–750	佛爷殿09QFIIIA2TG2南段M2	F	>50	9.3	42.1	15.7	3.1	-7.4	8.6	Y
C	Zhouyuan	99FQIA1M9	Zhouyuan (unclassified)	1050–750	99FQIA1M9						2.8	-8.1	11.3	Y
C	Zhouyuan	99FQIA1M39	Zhouyuan (unclassified)	1050–750	99FQIA1M39						2.8	-11.8	10.4	Y
C	Zhouyuan	99FQIA1T1302M55:5	Zhouyuan (unclassified)	1050–750	99FQIA1T1302M55:5						2.8	-8.4	9.6	Y
C	Zhouyuan	99FQIA1M15:3	Zhouyuan (unclassified)	1050–750	99FQIA1M15:3						2.8	-9	9.5	Y
C	Zhouyuan	99ZIVA1M10	Zhouyuan (unclassified)	1050–750	99ZIVA1M10						2.8	-7.9	10.5	Y
C	Zhouyuan	99ZIVA1T0806M14	Zhouyuan (unclassified)	1050–750	99ZIVA1T0806M14						2.8	-8	10.5	Y
C	Zhouyuan	99FQIA1T1201(8)	Zhouyuan (unclassified)	1050–750	99FQIA1T1201(8)						2.8	-9.1	9.2	Y
C	Zhouyuan	99FQIA1M24	Zhouyuan (unclassified)	1050–750	99FQIA1M24						3	-8.4	11.5	Y
C	Zhouyuan	99ZIA1M54	Zhouyuan (unclassified)	1050–750	99ZIA1M54						2.8	-8.9	10.6	Y
C	Zhouyuan	99ZIVA1M28	Zhouyuan (unclassified)	1050–750	99ZIVA1M28						2.8	-7.1	11.7	Y
M	BGC	EX 07.01	LBA/EIA	1300–250	EX 07.01			19.6			3.4	-16.59	13.99	Y
M	BGC	EX 07.07	LBA/EIA	1300–250	EX 07.07			9.2			3.3	-17.82	8.98	Y
M	BGC	EX 07.19b	EIA	1000–250	EX 07.19b			19.3			3.4	-17.28	13.31	Y
M	BGC	EX 08.17	EIA	1000–250	EX 08.17			6.4			3.3	-17.53	12.87	Y
M	BGC	EX 08.18	EIA	1000–250	EX 08.18			17.3			3.3	-12.25	10.93	Y
M	BGC	EX 08.25	EIA	1000–250	EX 08.25			12.2			3.3	-15.17	13.99	Y
M	Daram	M4 Burial-B	EIA	800–450	M4 Burial-B			1.7	42.5	13.8	3.6	-17.8	12.9	Y	716-490 BC
M	EG	EG EX 00.4	LBA/EIA	1300–250	EG EX 00.4			22.9			3.4	-17.56	11.05	Y
M	EG	EG EX 00.6a	LBA/EIA	1300–250	EG EX 00.6a			21.9			3.4	-18.04	11.55	Y
M	EG	EG EX 00.9	LBA/EIA	1300–250	EG EX 00.9			15.9			3.4	-17.18	12.09	Y
M	EG	EG 00.12	LBA/EIA	1300–250	EG 00.12			2.7			3.3	-18.02	11.82	Y
M	EG	EX 97.1	EIA	1000–250	EX 97.1			23.5			3.4	-17.61	11.19	Y
M	Maikhan Tolgoi	MT 003	LBA/EIA	1300–250	MT 003	M	>50		41.3	15.4	3.1	-18.7	11.9	Y
M	Maikhan Tolgoi	MT 005	LBA/EIA	1300–250	MT 005	M	17–18		39	14.8	3.1	-17.4	11.2	Y
M	Maikhan Tolgoi	MT 009	LBA/EIA	1300–250	MT 009	M	50–60		42.2	15.2	3.2	-18.5	12.5	Y
M	Maikhan Tolgoi	MT 052	LBA/EIA	1300–250	MT 052	F	9±		36.9	14	3.1	-19.1	10.4	Y
M	Maikhan Tolgoi	MT 065	LBA/EIA	1300–250	MT 065a	F	>30		38.1	13.8	3.2	-18.6	12	Y
M	Maikhan Tolgoi	MZ 065	LBA/EIA	1300–250	MZ 065b	M	10–13		41.8	15.6	3.1	-17.7	13.1	Y
M	Maikhan Tolgoi	MT 066	LBA/EIA	1300–250	MT 066	M?	<10		38	13.1	3.4	-19	12.5	Y
M	Maikhan Tolgoi	MT 067	LBA/EIA	1300–250	MT 067	M	40–50		39.3	14.3	3.2	-18.2	12	Y
M	Maikhan Tolgoi	MT 007	LBA/EIA	1300–250	MT 007	F	3–6		37.4	13.6	3.2	-17.7	12.7	Y
M	Maikhan Tolgoi	MT 013	LBA/EIA	1300–250	MT 013	M	>50		41.2	14.9	3.2	-17.3	13.7	Y
M	Maikhan Tolgoi	MT 014	LBA/EIA	1300–250	MT 014	M?	>40		40.2	14.4	3.3	-18.3	12.1	Y
M	Taishar	TAI 3	BA (Khirigsuur)	1400–700	TAI 3			14.6			3.4	-17.39	14.92	Y
M	Taishar	TAI 4	BA (Khirigsuur)	1400–700	TAI 4			24.9			3.4	-17.1	14.22	Y
M	Taishar	TAI 5	BA (Khirigsuur)	1400–700	TAI 5			0.01			3.8	-17.64	14.35	Y
M	Taishar	TAI 6	BA (Khirigsuur)	1400–700	TAI 6			0.05			3.4	-17.72	14.46	Y
M	Taishar	TAI 9	BA (Khirigsuur)	1400–700	TAI 9			0.04			3.4	-18.02	15.23	Y
M	Taishar	TAI 12a	BA (Khirigsuur)	1400–700	TAI 12a			13.6			3.4	-17.77	15.2	Y
M	Taishar	TAI 19	BA (Khirigsuur)	1400–700	TAI 19			14.9			3.4	-17.18	14.2	Y
M	Taishar	TAI 20	BA (Khirigsuur)	1400–700	TAI 20			15.6			3.4	-17.27	15.25	Y
M	Tevsh	Figured Grave 5	BA (UT)	1200–1150	Figured Grave 5			0.6	42.3	14.5	3.4	-15.4	15.8	Y
M	Ulaanzuukh	Grave 3	BA (UT)	1500–1100	Grave 3			16	42.1	15.5	3.2	-17.1	12.3	Y
M	Ulaanzuukh	Grave 4	BA (UT)	1500–1100	Grave 4			17	41.5	15.2	3.2	-17.4	12.5	Y
M	Ulaanzuukh	Grave 5	BA (UT)	1500–1100	Grave 5			14	41.4	15.2	3.2	-16.9	12.4	Y
M	Ulaanzuukh	Grave 5	BA (UT)	1500–1100	Grave 5			9	38.7	14.1	3.2	-18.3	12.6	Y
M	Ulaanzuukh	Grave 6	BA (UT)	1500–1100	Grave 6			19	42.8	15.7	3.2	-16.5	13.8	Y
M	Ulaanzuukh	Grave 7	BA (UT)	1500–1100	Grave 7			11	40.5	14.8	3.2	-16.5	12.9	Y
M	Ulaanzuukh	Grave 8	BA (UT)	1500–1100	Grave 8			18	41.9	15.5	3.2	-16.3	13.6	Y
M	Ulaanzuukh	Grave 21	BA (UT)	1500–1100	Grave 21			16	41	15.1	3.2	-16.8	13	Y
M	Ulaanzuukh	Grave 41	BA (UT)	1500–1100	Grave 41			14	42.2	15.5	3.2	-16.6	10.8	Y
M	Ulaanzuukh	Grave 42	BA (UT)	1500–1100	Grave 42			13	42.6	15.5	3.2	-17.7	10.9	Y
M	Ulaanzuukh	Grave 63	BA (UT)	1500–1100	Grave 63			15	41.1	14.9	3.2	-16	11.9	Y
M	Ulaanzuukh	Grave 3a	BA (UT)	1500–1100	Grave 3a			16	41.3	15.2	3.1	-18.5	10.6	Y
N	Beiqian	M147	Beiqian	1050–221	M147	M	>20	15.5	42.4	15.2	3.2	-8	10	Y
N	Beiqian	M53	Beiqian	1050–221	M53	M	>20	13	41.4	14.8	3.3	-9.6	10.9	Y
N	Beiqian	M56	Beiqian	1050–221	M56	M	>20	6.9	35.1	12.8	3.2	-9.4	10.1	Y
N	Beiqian	M1	Beiqian	1050–221	M1	M	>20	18.9	42.1	15.1	3.3	-9.9	11	Y
N	Changxinyuan	H08	Changxinyuan	800–200	H08	F		6.6	40.8	14.9	3.2	-10.7	6.7	Y
N	Changxinyuan	M02	Changxinyuan	800–200	M02	F		14	41.8	15.4	3.2	-11.2	6.9	Y
N	Changxinyuan	M45	Changxinyuan	800–200	M45	F		16.3	41.4	15.4	3.1	-10.3	7.5	Y
N	Changxinyuan	M48	Changxinyuan	800–200	M48	F		9.7	40.6	14.8	3.2	-11.4	6.5	Y
N	Changxinyuan	M57	Changxinyuan	800–200	M57	F		17.7	42.6	15.9	3.1	-13.8	6.2	Y
N	Changxinyuan	M65	Changxinyuan	800–200	M65	F		15.8	41.2	15.2	3.2	-11.4	7.9	Y
N	Changxinyuan	M72	Changxinyuan	800–200	M72	F		18.6	38.8	14.3	3.2	-9.3	7.7	Y
N	Changxinyuan	M78	Changxinyuan	800–200	M78	F		3.4	40.9	14.2	3.4	-11.8	6.5	Y
N	Changxinyuan	M28	Changxinyuan	800–200	M28	M		17.5	41.7	15.4	3.2	-8.6	9.2	Y
N	Changxinyuan	M34	Changxinyuan	800–200	M34	M		13.5	40.4	14.9	3.2	-8.7	9.1	Y
N	Changxinyuan	M46	Changxinyuan	800–200	M46	M		17.2	41.3	15.2	3.2	-9.8	8.8	Y
N	Changxinyuan	M51	Changxinyuan	800–200	M51	M		7.4	40.1	14.8	3.2	-9.8	7.7	Y
N	Changxinyuan	M53	Changxinyuan	800–200	M53	M		14.9	41	15.1	3.2	-9	8.7	Y
N	Changxinyuan	M74	Changxinyuan	800–200	M74	M		3.9	38.2	14	3.2	-9.6	7.7	Y
N	Changxinyuan	M77	Changxinyuan	800–200	M77	M		14.3	41.2	15.4	3.1	-9	8.7	Y
N	Chengyangcheng	M2	Chengyangcheng	450–221	M2	F	40	12.81	42.35	14.97	3.3	-17.3	10	Y
N	Chenjiagou	M1	Chenjiagou II	750–221	M1	?	12–15	4.7	40.7	14.8	3.2	-12.7	8.2	Y
N	Chenjiagou	M3	Chenjiagou II	750–221	M3	?	?	2.1	39.2	14.3	3.2	-8.7	9.7	Y
N	Chenjiagou	M5	Chenjiagou II	750–221	M5	?	<15	8.3	40.2	14.7	3.2	-11.1	8.5	Y
N	Chenjiagou	M6	Chenjiagou II	750–221	M6	M	31–34	3.5	40	14.4	3.2	-10.6	9.7	Y
N	Chenjiagou	M7	Chenjiagou II	750–221	M7	?	<10	5.8	41.2	15	3.2	-9.4	7.9	Y
N	Chenjiagou	M8	Chenjiagou II	750–221	M8	?	50	2.9	40.6	14.1	3.4	-9.3	9.1	Y
N	Chenjiagou	M9	Chenjiagou II	750–221	M9	?	10	6	40.6	14.7	3.2	-9.7	8.4	Y
N	Chenjiagou	M10	Chenjiagou II	750–221	M10	?	12–15	4.7	39.5	14.3	3.2	-8.2	8.9	Y
N	Chenjiagou	M13	Chenjiagou II	750–221	M13	?	>60	3.2	40.5	14.7	3.2	-9.8	8.1	Y
N	Chenjiagou	M14	Chenjiagou II	750–221	M14	M	40–45	2.5	38.3	13.8	3.2	-8.9	9.5	Y
N	Chenjiagou	M17	Chenjiagou II	750–221	M17	M	60	13.8	41.4	15.1	3.2	-8.9	8.8	Y
N	Chenjiagou	M18	Chenjiagou II	750–221	M18	F	50–55	5.2	39	14.1	3.2	-9.2	7.6	Y
N	Chenjiagou	M20	Chenjiagou II	750–221	M20	F	35–40	1.4	38.8	14.1	3.2	-11.6	10	Y
N	Chenjiagou	M23	Chenjiagou II	750–221	M23	M	20	5.4	40.7	14.7	3.2	-8.5	9	Y
N	Chenjiagou	M26	Chenjiagou II	750–221	M26	M	50	8.6	41.1	15	3.2	-8.9	9.9	Y
N	Chenjiagou	M27	Chenjiagou II	750–221	M27	?	45	8.4	40.6	14.7	3.2	-9.6	9.3	Y
N	Chenjiagou	M28	Chenjiagou II	750–221	M28	M	40	4.2	39.7	14.5	3.2	-9.1	8.3	Y
N	Chenjiagou	M31	Chenjiagou II	750–221	M31	M	50	11	40.8	14.9	3.2	-9.8	8.6	Y
N	Chenjiagou	M38	Chenjiagou II	750–221	M38	F	>20	3.5	38	13.9	3.2	-9.4	8.7	Y
N	Chenjiagou	M39	Chenjiagou II	750–221	M39	M	30–35	9.5	41	15	3.2	-8.7	9.7	Y
N	Chenjiagou	M40	Chenjiagou II	750–221	M40	M	45	11.6	40.3	14.7	3.2	-8.9	10	Y
N	Chenjiagou	M41	Chenjiagou II	750–221	M41	M	45	4.4	40.6	14.8	3.2	-8.7	8.9	Y
N	Chenjiagou	M42	Chenjiagou II	750–221	M42	?	>20	8.9	40.8	14.8	3.2	-8.5	10.3	Y
N	Chenjiagou	M44	Chenjiagou II	750–221	M44	F	30–35	6.8	40.4	14.7	3.2	-11.1	9.3	Y
N	Chenjiagou	M45	Chenjiagou II	750–221	M45	M	55–60	7.6	40.8	14.9	3.2	-9.2	10.1	Y
N	Chenjiagou	M46	Chenjiagou II	750–221	M46	?	>20	5.8	40.6	14.8	3.2	-8	9.9	Y
N	Chenjiagou	M48	Chenjiagou II	750–221	M48	M	>35	7.5	40.5	14.8	3.2	-8.1	10.2	Y
N	Chenjiagou	M50	Chenjiagou II	750–221	M50	M	50	6	41	15	3.2	-9.4	10	Y
N	Chenjiagou	M51	Chenjiagou II	750–221	M51	M	50–55	6.3	39.1	14.2	3.2	-10.6	9	Y
N	Chenjiagou	M52	Chenjiagou II	750–221	M52	?	>20	20.5	41.8	15.3	3.2	-16.2	9	Y
N	Chenjiagou	M62	Chenjiagou II	750–221	M62	M	45	10.2	40.4	14.7	3.2	-8.3	10.3	Y
N	Chenjiagou	M71	Chenjiagou II	750–221	M71	?	>20	3.3	40.4	14.7	3.2	-9.4	8.4	Y
N	Chenjiagou	M73	Chenjiagou II	750–221	M73	M	51–60	4.2	40.6	14.8	3.2	-9.5	10.6	Y
N	Chenjiagou	M79	Chenjiagou II	750–221	M79	?	>20	4.7	41	14.9	3.2	-9.4	8.1	Y
N	Chenjiagou	M86	Chenjiagou II	750–221	M86	?	50–55	3.1	37.3	13.4	3.2	-10.3	9.5	Y
N	Chenjiagou	M90	Chenjiagou II	750–221	M90	M	60	7.5	41.2	15.1	3.2	-10.6	9.7	Y
N	Chenjiagou	M102	Chenjiagou II	750–221	M102	?	>20	7.4	40.8	15.1	3.2	-9.6	9.4	Y
N	Chenjiagou	M108	Chenjiagou II	750–221	M108	?	>20	7.5	40.9	14.9	3.2	-10.2	8.9	Y
N	Guanzhuang	2010M20	Guanzhuang	850–500	2010M20	F	30–44		45.09	15.91	3.3	-9.53	7.1	Y
N	Guanzhuang	2010M4	Guanzhuang	850–500	2010M4	F	18–30		35.72	12.87	3.2	-10.77	8.43	Y
N	Guanzhuang	2011M7	Guanzhuang	850–500	2011M7	?	?		40.46	14.59	3.2	-9.95	7.69	Y
N	Guanzhuang	2011M3	Guanzhuang	850–500	2011M3	?	?		38.73	14.02	3.2	-9.72	7.41	Y
N	Guanzhuang	2010M6	Guanzhuang	850–500	2010M6	?	?		39.33	14.26	3.2	-10.53	7.3	Y
N	Guanzhuang	2011M6	Guanzhuang	850–500	2011M6	?	?		41.86	15.13	3.2	-16.09	9.58	Y
N	Guanzhuang	2011M1	Guanzhuang	850–500	2011M1	?	?		41.65	15.16	3.2	-8.33	10.33	Y
N	Guanzhuang	2010M29	Guanzhuang	850–500	2010M29	F	>65		41.1	15.01	3.2	-9.54	7.34	Y
N	Guanzhuang	2010M12	Guanzhuang	850–500	2010M12	M	18–30		39.55	14.31	3.2	-14.94	7.59	Y
N	Guanzhuang	2010M24	Guanzhuang	850–500	2010M24	M	45–65		39.66	14.6	3.2	-8.18	8.37	Y
N	Guanzhuang	2013M21	Guanzhuang	850–500	2013M21	?	?		40.76	14.67	3.2	-10.19	9.3	Y
N	Guanzhuang	2010M37	Guanzhuang	850–500	2010M37	F	30–44		40.95	14.96	3.2	-12.57	8.17	Y
N	Guanzhuang	2010M7	Guanzhuang	850–500	2010M7	M	45–65		41.24	15	3.2	-8.8	8.5	Y
N	Guomian	M82	Guomian (unclassified)	750–AD 200	M82	M	30–50					-13.8	5.8	Y
N	Guomian	M68	Guomian I	750–450	M68	M	30–50	8.7	40	15.4	3	-11.4	8.1	Y
N	Guomian	M154	Guomian I	750–450	M154	M	18–29	7.8	35.9	12.6	3.3	-13.3	7.3	Y
N	Guomian	M105	Guomian II	500–200	M105	?	>50	11.4	39.8	14.2	3.3	-14.1	7.9	Y
N	Guomian	M108	Guomian II	500–200	M108	M	>50	16.1	40.3	15.2	3.1	-10.3	8	Y
N	Guomian	M136	Guomian II	500–200	M136	M	18–29	12.3	35.6	12.7	3.3	-14.8	7.4	Y
N	Guomian	M140	Guomian II	500–200	M140	M	>50	7.6	37.3	13.1	3.3	-13.4	8.1	Y
N	Guomian	M141	Guomian II	500–200	M141	M	<20	9.8	36.4	12.5	3.4	-14.7	7.2	Y
N	Guomian	M157	Guomian II	500–200	M157	F	30–50	8.3	37.9	13.3	3.3	-11.8	7.7	Y
N	Guomian	M18	Guomian (unclassified)	750–AD 200	M18	M	30–50	7.9	35.8	12.8	3.2	-15.8	7.3	Y
N	Guomian	M133	Guomian (unclassified)	750–AD 200	M133	F	18–29	19.8	38.2	13.4	3.3	-15	7.3	Y
N	Laodaojing	06LM43	Laodaojing	500–200	06LM43	M			38.2	13.8	3.2	-17.2	9	Y
N	Laodaojing	06LM73	Laodaojing	500–200	06LM73	F			38.4	14	3.2	-17	9.2	Y
N	Laodaojing	05LM7	Laodaojing	500–200	05LM7	M			41.9	15.3	3.2	-10.5	8.8	Y
N	Laodaojing	06LM20	Laodaojing	500–200	06LM20	M			40.4	14.8	3.2	-15.6	8.9	Y
N	Laodaojing	06LM23	Laodaojing	500–200	06LM23	F			40.9	14.7	3.2	-16.4	8.2	Y
N	Laodaojing	06LM27	Laodaojing	500–200	06LM27	F			43.1	15.7	3.2	-14.3	8.6	Y
N	Laodaojing	06LM34	Laodaojing	500–200	06LM34	F			39.7	14.4	3.2	-13.8	10.8	Y
N	Laodaojing	06LM48	Laodaojing	500–200	06LM48	M			40	14.5	3.2	-14.1	9.2	Y
N	Laodaojing	06LM85	Laodaojing	500–200	06LM85	M			41.4	15	3.2	-13.8	10.5	Y
N	Laodaojing	06LM52	Laodaojing	500–200	06LM52	M			36.4	13.2	3.2	-14.1	9.2	Y
N	Laodaojing	06LM22	Laodaojing	500–200	06LM22	F			36.1	12.9	3.2	-15.7	9.1	Y
N	Nanwa	M34	Nanwa III	800–200	M34	F	<18	9.3	42.8	15.5	3.2	-12	7.9	Y
N	Qianzhangda	M220	Qianzhangda	1050–950	M220	?						-7.9	9.035	Y	殉人
N	Qianzhangda	M44	Qianzhangda	1050–950	M44	M	40–45					-8	10.28	Y
N	Qianzhangda	M108	Qianzhangda	1050–950	M108	F	30–35					-7.8	13.24	Y
N	Qianzhangda	M124	Qianzhangda	1050–950	M124	M	40					-9.1	10.21	Y
N	Qianzhangda	M17	Qianzhangda	1050–950	M17	F	30					-7	9.61	Y
N	Qianzhangda	M28	Qianzhangda	1050–950	M28	F	20–25					-9.3	9.09	Y
N	Qianzhangda	BM3	Qianzhangda	1050–950	BM3	F	40					-10.1	9.11	Y	殉人
N	Qianzhangda	M206	Qianzhangda	1050–950	M206	M	60–70					-7.2	7.75	Y	殉人
N	Qianzhangda	M11	Qianzhangda	1050–950	M11	M	25–30					-8.4	10.72	Y	殉人
N	Qianzhangda	M18	Qianzhangda	1050–950	M18	M	30–35					-11.3	11.06	Y
N	Qianzhangda	M202	Qianzhangda	1050–950	M202	?						-8.1	9.81	Y	殉人
N	Qianzhangda	M22	Qianzhangda	1050–950	M22	F	45					-9.5	10.09	Y
N	Qianzhangda	M25	Qianzhangda	1050–950	M25	M	25–30					-8.3	8.75	Y
N	Qianzhangda	M31	Qianzhangda	1050–950	M31	F	40					-8.92	10.87	Y
N	Qianzhangda	M31	Qianzhangda	1050–950	M31	?	6–7					-8.75	8.65	Y	殉人
N	Qianzhangda	M46	Qianzhangda	1050–950	M46	M	45–50					-9.1	10.71	Y
N	Qianzhangda	M121	Qianzhangda	1050–950	M121	M	55–60					-8.6	13.04	Y
N	Qianzhangda	M2	Qianzhangda	1050–950	M2	F	40					-9.1	8.73	Y
N	Qianzhangda	M41	Qianzhangda	1050–950	M41	M	30–35					-8.4	9.34	Y
N	Qianzhangda	M41	Qianzhangda	1050–950	M41	M	30					-7.6	11.15	Y
N	Qianzhangda	M131	Qianzhangda	1050–950	M131	M	18–20					-8.3	7.69	Y
N	Qianzhangda	M115	Qianzhangda	1050–950	M115	F	35–40					-8.71	10.1	Y
N	Qianzhangda	M14	Qianzhangda	1050–950	M14	M	30					-9.7	10.68	Y
N	Qianzhangda	M23	Qianzhangda	1050–950	M23	?						-7.7	10.48	Y
N	Qianzhangda	M29	Qianzhangda	1050–950	M29	M	40–45					-10	12.62	Y
N	Qianzhangda	M33	Qianzhangda	1050–950	M33	M	25					-7.5	9.17	Y
N	Qianzhangda	M35	Qianzhangda	1050–950	M35	?						-12.8	7.23	Y
N	Qianzhangda	M9	Qianzhangda	1050–950	M9	?						-12.7	9.3	Y
N	Qianzhangda	M27	Qianzhangda	1050–950	M27	?						-8.6	9.94	Y
N	Qianzhangda	M21	Qianzhangda	1050–950	M21	?						-9.2	11	Y
N	Qianzhangda	M23	Qianzhangda	1050–950	M23	?						-8.9	10.09	Y
N	Qianzhangda	M5	Qianzhangda	1050–950	M5	?						-8.8	9.64	Y
N	Qianzhangda	M22	Qianzhangda	1050–950	M22	?						-9.3	10.33	Y
N	Qianzhangda	M122	Qianzhangda	1050–950	M122	M	40					-11.09	10.28	Y
N	Qianzhangda	M1	Qianzhangda	1050–950	M1	F						-7.1	10.18	Y
N	Shangshihe	M82	Shangshihe	750–600	M82	F	35		39.5	14.44	3.2	-7.88	8.61	Y
N	Shangshihe	M82	Shangshihe	750–600	M82	F	35		42.15	15.45	3.2	-7.39	9.16	Y
N	Shangshihe	M96	Shangshihe	750–600	M96	F	40–50		40.47	14.83	3.2	-7.59	9.36	Y
N	Shangshihe	M96	Shangshihe	750–600	M96	F	40–50		40.74	14.9	3.2	-7.55	9.43	Y
N	Shangshihe	M94	Shangshihe	750–600	M94	F	45		42.64	15.63	3.2	-7.58	9.23	Y
N	Shangshihe	M94	Shangshihe	750–600	M94	F	45		38.53	14.12	3.2	-7.4	9.54	Y
N	Shangshihe	M46	Shangshihe	750–600	M46	F	35–40		38.33	13.78	3.2	-9.22	10.79	Y
N	Shangshihe	M46	Shangshihe	750–600	M46	F	35–40		40.79	14.95	3.2	-8.18	10.13	Y
N	Shangshihe	M60	Shangshihe	750–600	M60	M	50–55		36.75	13.47	3.2	-6.96	10.78	Y
N	Shangshihe	M90	Shangshihe	750–600	M90	F	35–40		39.84	14.48	3.2	-8.45	8.53	Y
N	Shangshihe	M90	Shangshihe	750–600	M90	F	35–40		39.72	14.52	3.2	-7.32	8.42	Y
N	Shangshihe	M89	Shangshihe	750–600	M89	M	40		40.51	14.61	3.2	-8.46	8.37	Y
N	Shangshihe	M89	Shangshihe	750–600	M89	M	40		38.76	14.06	3.2	-8.14	8.51	Y
N	Shangshihe	M86	Shangshihe	750–600	M86	F	18–20		36.58	13.23	3.2	-8.32	8.02	Y
N	Shangshihe	M86	Shangshihe	750–600	M86	F	18–20		41.25	14.94	3.2	-8.16	8.19	Y
N	Shangshihe	M84	Shangshihe	750–600	M84	M	50		40.12	14.62	3.2	-7.6	9.59	Y
N	Shangshihe	M79	Shangshihe	750–600	M79	M	30–35		41.43	15.28	3.2	-7.39	9.23	Y
N	Shangshihe	M79	Shangshihe	750–600	M79	M	30–35		40.12	14.62	3.2	-7.6	9.59	Y
N	Shangshihe	M74	Shangshihe	750–600	M74	M	40–45		40.73	14.75	3.2	-8.15	10.44	Y
N	Shangshihe	M74	Shangshihe	750–600	M74	M	40–45		38.16	13.74	3.2	-7.27	10.11	Y
N	Shangshihe	M73	Shangshihe	750–600	M73	F	45		37.99	13.67	3.2	-8.11	8.91	Y
N	Shangshihe	M56	Shangshihe	750–600	M56	F	25		35.62	12.64	3.3	-8	8.92	Y
N	Shangshihe	M56	Shangshihe	750–600	M56	F	25		35.6	12.84	3.2	-7.42	9.27	Y
N	Shangshihe	M42	Shangshihe	750–600	M42	M	35		39	14.05	3.2	-8.1	9.37	Y
N	Shangshihe	1M038	Shangshihe	750–600	1M038	M	45–50		38.92	14.23	3.2	-7.71	10.06	Y
N	Shangshihe	1M038	Shangshihe	750–600	1M038	M	45–50		39.41	14.34	3.2	-7.85	10.21	Y
N	Shangshihe	1M035	Shangshihe	750–600	1M035	F	55		40.98	15.07	3.2	-8.67	9.29	Y
N	Shangshihe	1M035	Shangshihe	750–600	1M035	F	55		40.25	14.76	3.2	-7.29	9.33	Y
N	Shangshihe	1M033	Shangshihe	750–600	1M033	F	35		41.33	15.9	3.2	-7.7	9.72	Y
N	Shangshihe	1M033	Shangshihe	750–600	1M033	F	35		41.27	15.02	3.2	-7.47	9.34	Y
N	Shangshihe	1M032	Shangshihe	750–600	1M032	F	50		40.9	15.03	3.2	-7.49	7.65	Y
N	Shangshihe	1M032	Shangshihe	750–600	1M032	F	50		41.11	15.08	3.2	-8.57	8.63	Y
N	Shangshihe	1M017	Shangshihe	750–600	1M017	M	45–50		40.59	14.69	3.2	-7.76	8.75	Y
N	Shangshihe	1M017	Shangshihe	750–600	1M017	M	45–50		38.26	13.81	3.2	-7.23	8.54	Y
N	Shangshihe	1M015	Shangshihe	750–600	1M015	M	40		40.01	14.43	3.2	-8.33	8.89	Y
N	Shangshihe	1M012	Shangshihe	750–600	1M012	M	55		38.28	14.01	3.2	-8.21	8.2	Y
N	Shangshihe	1M012	Shangshihe	750–600	1M012	M	55		41.05	15.14	3.2	-7.73	8.78	Y
N	Shangshihe	1M011	Shangshihe	750–600	1M011	F	35		41.51	15.22	3.2	-8.09	9.43	Y
N	Shangshihe	1M011	Shangshihe	750–600	1M011	F	35		41.65	15.16	3.2	-8.69	9.12	Y
N	Shangshihe	1M001	Shangshihe	750–600	1M001	F	40		40.25	14.65	3.2	-8.03	8.82	Y
N	Shangshihe	1M001	Shangshihe	750–600	1M001	F	40		40.94	14.94	3.2	-8.04	8.71	Y
N	Shenmingpu	M2	Shenmingpu I	450–221	M2			8.2	41.6	14.9	3.3	-14	7.8	Y
N	Shenmingpu	M152	Shenmingpu I	450–221	M152			11.9	43.5	15.7	3.2	-11.5	9.6	Y
N	Shenmingpu	M122	Shenmingpu I	450–221	M122			12.9	42.6	15.3	3.3	-12.3	9.3	Y
N	Shenmingpu	M145	Shenmingpu I	450–221	M145			11.6	44.1	15.9	3.2	-13.3	10.4	Y
N	Shenmingpu	M43	Shenmingpu I	450–221	M43			11	43.5	15.8	3.2	-13.3	9.2	Y
N	Shenmingpu	M49	Shenmingpu I	450–221	M49			2.1	43.2	15.8	3.2	-13.1	9.2	Y
N	Shenmingpu	M159	Shenmingpu I	450–221	M159			1.3	43.8	15.7	3.3	-11.7	8.7	Y
N	Shenmingpu	M137	Shenmingpu I	450–221	M137			1.6	40.8	14.7	3.3	-13.5	6.2	Y
N	Shenmingpu	M123	Shenmingpu I	450–221	M123			1.4	43.4	15.7	3.2	-11.6	9.6	Y
N	Songzhuang	M4	Songzhuang	600–400	M4墓主	M	30	5	42.66	15.67	3.2	-8.1	11.2	Y
N	Tumen	M15	Tumen	800–200	M15			3.4	39.4	15.1	3	-12	7.7	Y
N	Xinzhuang	M1	Xinzhuang	450–221	M1	F	>60	17.38	45.48	15.77	3.4	-16.3	12.1	Y
N	Xiyasi	M018	Xiyasi	800–200	M018	F		4	37.5	14.5	3	-9.8	10.1	Y
N	Xiyasi	M066	Xiyasi	800–200	M066	F		15	37.1	13.7	3.2	-14.2	7.7	Y
N	Xiyasi	M088	Xiyasi	800–200	M088	F		7.9	38.8	14.4	3.2	-14.6	7.7	Y
N	Xiyasi	M121	Xiyasi	800–200	M121	F		4.8	35.5	13.1	3.2	-15.8	7.3	Y
N	Xiyasi	M136	Xiyasi	800–200	M136	F		14	39.6	14.6	3.2	-15.8	6.6	Y
N	Xiyasi	M162	Xiyasi	800–200	M162	F		14.2	41.7	15.5	3.1	-13.5	8.4	Y
N	Xiyasi	M237	Xiyasi	800–200	M237	F		5.9	38.6	14.3	3.2	-13.5	6.6	Y
N	Xiyasi	M350	Xiyasi	800–200	M350	F		6.3	38.2	14	3.2	-11.4	8.2	Y
N	Xiyasi	M002	Xiyasi	800–200	M002	M		9.6	40.3	15.5	3	-9.5	9.6	Y
N	Xiyasi	M016	Xiyasi	800–200	M016	M		7.6	38.7	15	3	-8.9	10	Y
N	Xiyasi	M040	Xiyasi	800–200	M040	M		13.9	40.9	15.1	3.2	-14.4	7.6	Y
N	Xiyasi	M084	Xiyasi	800–200	M084	M		11.4	39.7	14.8	3.1	-10.4	9	Y
N	Xiyasi	M086	Xiyasi	800–200	M086	M		10.9	40.3	15	3.1	-11.4	8.8	Y
N	Xiyasi	M094	Xiyasi	800–200	M094	M		11.6	41.6	15.5	3.1	-10.2	9.2	Y
N	Xiyasi	M111	Xiyasi	800–200	M111	M		6.8	35.2	13	3.2	-11.5	7.7	Y
N	Xiyasi	M123	Xiyasi	800–200	M123	M		11.9	39.3	14.4	3.2	-8.9	8.9	Y
N	Xiyasi	M139	Xiyasi	800–200	M139	M		6.9	37.3	13.8	3.2	-13.7	7.5	Y
N	Xiyasi	M143	Xiyasi	800–200	M143	M		10.3	36.1	13.3	3.2	-11.5	8.9	Y
N	Xiyasi	M146	Xiyasi	800–200	M146	M		7.4	37	13.6	3.2	-12.8	7.2	Y
N	Xiyasi	M155	Xiyasi	800–200	M155	M		6.8	39.6	14.7	3.2	-9.9	8.4	Y
N	Xiyasi	M157	Xiyasi	800–200	M157	M		12.6	42.1	15.7	3.1	-10	8.4	Y
N	Xiyasi	M205	Xiyasi	800–200	M205	M		3.6	38.8	14.3	3.2	-9.8	8.6	Y
N	Xiyasi	M206	Xiyasi	800–200	M206	M		4.3	38.2	14.2	3.1	-9.4	8.4	Y
N	Xiyasi	M220	Xiyasi	800–200	M220	M		9	38	13.9	3.2	-8.8	8.2	Y
N	Xiyasi	M314	Xiyasi	800–200	M314	M		4.3	38.8	14.1	3.2	-11.4	6.7	Y
N	Zhenghan	M5	Zhenghan III	500–200	M5	M	20–24	19.4	41.7	15.2	3.2	-11.4	9.4	Y
N	Zhenghan	M23	Zhenghan I	800–700	M23	F	35–39	17.2	41	15	3.2	-10.3	8.8	Y
N	Zhenghan	M24	Zhenghan II	750–450	M24	F	30–34	3	42.2	15.3	3.2	-12.7	7	Y
N	Zhenghan	M27	Zhenghan III	500–200	M27	F	>20	17.6	41.5	15	3.2	-13.2	7.7	Y
N	Zhenghan	M35	Zhenghan I	800–700	M35	F	>20	14.6	41.1	15	3.2	-10	7.5	Y
N	Zhenghan	M36	Zhenghan (unclassified)	800–200	M36	F	20–30	13.3	41	15.1	3.2	-9.4	9.3	Y
N	Zhenghan	M40	Zhenghan II	750–450	M40	M	35–39	18	41.1	15	3.2	-10.2	9.2	Y
N	Zhenghan	M48	Zhenghan II	750–450	M48	F	30–34	21.2	40.3	14.8	3.2	-10.6	8.7	Y
N	Zhenghan	M55	Zhenghan II	750–450	M55	F	>20	13.1	41.6	15.1	3.2	-11.5	8.4	Y
N	Zhenghan	M56	Zhenghan III	500–200	M56	M	40–49	17	42	15.2	3.2	-11.3	7.9	Y
N	Zhenghan	M58	Zhenghan (unclassified)	800–200	M58	F	35–44	6.1	40.8	14.8	3.2	-12	8.1	Y
N	Zhenghan	M1	Zhenghan II	750–450	M1	F	35–39	6.2	39.1	14	3.3	-11.1	8.6	Y
N	Zhenghan	M3	Zhenghan III	500–200	M3	F	30–34	16	40.7	14.8	3.2	-12	9	Y
N	Zhenghan	M4	Zhenghan I	800–700	M4	F	>60	11.6	41.4	15	3.2	-10.5	9.5	Y
N	Zhenghan	M11	Zhenghan II	750–450	M11	M	35–39	9.6	40.7	14.7	3.2	-9.3	10.2	Y
N	Zhenghan	M18	Zhenghan I	800–700	M18	F	35–39	10.2	41	14.7	3.3	-11.1	8	Y
N	Zhenghan	M19	Zhenghan III	500–200	M19	M	35–39	12	41.1	14.9	3.2	-11.1	9.4	Y
N	Zhenghan	M21	Zhenghan II	750–450	M21	F	30–34	14.6	41.7	15.1	3.2	-10.9	8.2	Y
N	Zhenghan	M22	Zhenghan II	750–450	M22	F	>20	9.7	40.7	14.7	3.2	-9.7	8.1	Y
N	Zhenghan	M25	Zhenghan I	800–700	M25	F	35–45	12.8	40.6	14.8	3.2	-8.9	8.3	Y
N	Zhenghan	M28	Zhenghan II	750–450	M28	M	30–34	13.6	41.2	15	3.2	-10.7	8.7	Y
N	Zhenghan	M29	Zhenghan II	750–450	M29	F	25–29	12.1	41.4	14.9	3.2	-10.3	9.1	Y
N	Zhenghan	M30	Zhenghan III	500–200	M30	F	40–44	16.5	41.4	15	3.2	-10	9.9	Y
N	Zhenghan	M31	Zhenghan II	750–450	M31	F	35–39	10.1	41.2	14.9	3.2	-10.8	8.7	Y
N	Zhenghan	M35	Zhenghan II	750–450	M35	F	35–39	4.6	40.2	14.5	3.2	-10.5	9.8	Y
N	Zhenghan	M36	Zhenghan (unclassified)	800–200	M36	M	>45	9	40.7	14.9	3.2	-9.9	8.1	Y
N	Zhenghan	M39	Zhenghan II	750–450	M39	M	>20	8.6	40.5	14.7	3.2	-10.4	8.8	Y
N	Zhenghan	M41	Zhenghan II	750–450	M41	M	>20	9.9	40.3	14.6	3.2	-10	9.7	Y
N	Zhenghan	M45	Zhenghan III	500–200	M45	F	>20	6	39.7	14.3	3.3	-12.8	8.1	Y
N	Zhenghan	M46	Zhenghan III	500–200	M46	F	50–59	1.1	39.5	13.8	3.4	-14.4	8.5	Y
N	Zhenghan	M48	Zhenghan (unclassified)	800–200	M48	F	35–39	6.8	40.5	14.8	3.2	-12.3	8.7	Y
N	Zhenghan	M51	Zhenghan II	750–450	M51	?	>20	3.2	39	14.1	3.2	-11.8	8.9	Y
N	Zhenghan	M52	Zhenghan II	750–450	M52	M	40–44	6.7	40.5	14.7	3.2	-9.2	9.1	Y
N	Zhenghan	M53	Zhenghan II	750–450	M53	F	45–49	17.2	40.7	14.8	3.2	-12.1	8	Y
N	Zhenghan	M54	Zhenghan III	500–200	M54	F	>65	15.4	39.9	14.4	3.2	-12.5	8.7	Y
N	Zhenghan	M55	Zhenghan I	800–700	M55	F	50–59	15.1	40.7	14.8	3.2	-8.9	9.1	Y
N	Zhenghan	M57	Zhenghan III	500–200	M57	F	40–44	11.4	41.5	15	3.2	-11.5	8.5	Y
N	Zhenghan	M59	Zhenghan (unclassified)	800–200	M59	M	40–44	14.7	40.7	14.8	3.2	-9.2	10.1	Y
N	Zhenghan	M60	Zhenghan II	750–450	M60	F	50–59	5.2	39.3	14.2	3.2	-11.4	8.9	Y
N	Zhenghan	M63	Zhenghan II	750–450	M63	F	50–59	16.2	40.9	14.8	3.2	-10.4	8.7	Y
N	Zhenghan	M64	Zhenghan II	750–450	M64	F	40–44	11.9	41.1	14.8	3.3	-9.5	9.5	Y
N	Zhenghan	M69	Zhenghan III	500–200	M69	M	40–44	10	40.6	14.7	3.2	-9.5	9	Y
N	Zhenghan	M71	Zhenghan III	500–200	M71	F	40–44	12.3	41.3	14.9	3.2	-11.9	8.3	Y
N	Zhenghan	M73	Zhenghan III	500–200	M73	M	45–49	10.9	40.4	14.7	3.2	-13.1	8.6	Y
N	Zhenghan	M80	Zhenghan (unclassified)	800–200	M80	M	35–39	8	39.8	14.5	3.2	-11.2	9.4	Y
N	Zhenghan	M83	Zhenghan (unclassified)	800–200	M83	F	>50	13.7	39.2	14.2	3.2	-13.6	8.4	Y
N	Zhenghan	M87	Zhenghan (unclassified)	800–200	M87	M	35–39	8	38.5	14	3.2	-15.6	7.5	Y
N	Zhenghan	M89	Zhenghan (unclassified)	800–200	M89	F	40–49	7.7	39.7	14.3	3.2	-15.4	8.4	Y
N	Zhenghan	M90	Zhenghan (unclassified)	800–200	M90	F	40–44	10	40.7	14.8	3.2	-12.2	8.2	Y
N	Zhenghan	M92	Zhenghan II	750–450	M92	?	>20	11.9	40.6	14.7	3.2	-11.5	9	Y
N	Zhenghan	M93	Zhenghan (unclassified)	800–200	M93	F	35–39	12.9	41.1	14.9	3.2	-9.1	10.3	Y
N	Zhenghan	M98	Zhenghan (unclassified)	800–200	M98	F	>60	16	40.9	14.8	3.2	-10.4	9	Y
N	Zhenghan	M103	Zhenghan II	750–450	M103	M	>20	13.5	40.5	14.6	3.2	-9	10	Y
N	Zhenghan	M104	Zhenghan I	800–700	M104	F	45–49	5.8	39.9	14.5	3.2	-10.4	8.9	Y
N	Zhenghan	M112	Zhenghan II	750–450	M112	M	40–44	12.5	41.1	15	3.2	-9.3	9.3	Y
N	Zhenghan	M113	Zhenghan III	500–200	M113	F	50–59	9.3	40.7	14.8	3.2	-11	8	Y
N	Zhenghan	M115	Zhenghan (unclassified)	800–200	M115	?	20–30	9	40.3	14.7	3.2	-11.8	8.3	Y
N	Zhenghan	M116	Zhenghan (unclassified)	800–200	M116	?	>20	5	38	13.7	3.2	-15.7	8.8	Y
N	Zhenghan	M117	Zhenghan (unclassified)	800–200	M117	M	25–29	10.7	39.8	14.5	3.2	-13.8	7.3	Y
N	Zhenghan	M122	Zhenghan (unclassified)	800–200	M122	?	?	10.4	40.7	14.7	3.2	-8.5	9.9	Y
N	Zhenghan	M123	Zhenghan II	750–450	M123	M	35–44	11.8	40.9	14.8	3.2	-8	10	Y
N	Zhenghan	M125	Zhenghan II	750–450	M125	M	40–44	12.1	41	14.9	3.2	-10	9.6	Y
N	Zhenghan	M126	Zhenghan II	750–450	M126	M	45–49	9.1	40.4	14.7	3.2	-10.3	9.4	Y
N	Zhenghan	M127	Zhenghan II	750–450	M127	M	>40	1.7	40	14.4	3.3	-10.1	8.2	Y
N	Zhenghan	M128	Zhenghan I	800–700	M128	?	>20	12.1	40.8	14.9	3.2	-11.2	8.8	Y
N	Zhenghan	M133	Zhenghan II	750–450	M133	F	30–34	6.5	40.8	14.8	3.2	-11.7	7.7	Y
N	Zhenghan	M136	Zhenghan (unclassified)	800–200	M136	F	40–44	8.5	40.7	14.6	3.2	-10.9	8.8	Y
N	Zhenghan	M137	Zhenghan (unclassified)	800–200	M137	F	40–44	9	41.1	15.1	3.2	-10	9.1	Y
N	Zhenghan	M140	Zhenghan II	750–450	M140	M	40–44	4.3	39.9	14.4	3.2	-10.1	10.4	Y
N	Zhenghan	M145	Zhenghan III	500–200	M145	F	40–44	10.8	41.5	15.1	3.2	-10.8	8.2	Y
N	Zhenghan	M149	Zhenghan (unclassified)	800–200	M149	F	35–39	11.5	41.4	15.2	3.2	-12.4	8.3	Y
N	Zhenghan	M150	Zhenghan (unclassified)	800–200	M150	F	25–29	11.9	41.1	15	3.2	-12.5	7.2	Y
N	Zhenghan	M152	Zhenghan III	500–200	M152	M	>20	13.9	40.9	15	3.2	-9.5	9.8	Y
Y	Hulugou	M101	Hulugou	550–450	M101	M	18–20				2.8	-8.8	9.2	Y
Y	Hulugou	M62	Hulugou	550–450	M62	M	25				2.9	-8	11.1	Y
Y	Hulugou	M111	Hulugou	550–450	M111	M	35–40				2.8	-8.3	9.1	Y
Y	Hulugou	M20	Hulugou	550–450	M20	M	35–40				2.8	-7.7	10	Y
Y	Hulugou	M35	Hulugou	550–450	M35	M	35–40				3.3	-7.5	12.8	Y
Y	Hulugou	M50	Hulugou	550–450	M50	F	30				3.1	-8.1	10.7	Y
Y	Hulugou	M11	Hulugou	550–450	M11	M	>20				2.8	-8	10.6	Y
Y	Hulugou	M52-1	Hulugou	550–450	M52-1	M	>20				2.8	-8	10.2	Y
Y	Yuhuangmiao	M5	Yuhuangmiao	600–450	M5	M	16–17				2.8	-6.8	9.9	Y
Y	Yuhuangmiao	M240	Yuhuangmiao	600–450	M240	F	20–22				2.8	-7.8	11.5	Y
Y	Yuhuangmiao	M248	Yuhuangmiao	600–450	M248	F	22–24				2.8	-7.7	9.9	Y
Y	Yuhuangmiao	M391	Yuhuangmiao	600–450	M391	F	25				2.8	-8.5	9.6	Y
Y	Yuhuangmiao	M400	Yuhuangmiao	600–450	M400	M	25				2.8	-7.5	10.1	Y
Y	Yuhuangmiao	M218	Yuhuangmiao	600–450	M218	F	35				2.8	-7.9	10.9	Y
Y	Yuhuangmiao	M295	Yuhuangmiao	600–450	M295	M	40–45				2.8	-7.7	9.8	Y
Y	Yuhuangmiao	M190	Yuhuangmiao	600–450	M190	M	40–45				2.8	-8.3	10	Y
Y	Yuhuangmiao	M298	Yuhuangmiao	600–450	M298	F	45				2.8	-8.7	9.2	Y
Y	Yuhuangmiao	M185	Yuhuangmiao	600–450	M185	F	45–50				2.8	-8.8	10.3	Y
Y	Yuhuangmiao	M271	Yuhuangmiao	600–450	M271	M	50–55				2.8	-7.5	11.1	Y
Y	Yuhuangmiao	M181	Yuhuangmiao	600–450	M181	M	56				2.9	-6.9	10.7	Y

## Sheet: PT_Region
Group	Count	avg13C	std13C	avg15N	std15N		13C_-1SD	13C_+1SD	15N-1SD	15D+1SD
A	135	-9.25126	1.94193	9.28993	1.21834		-11.1932	-7.30933	8.07159	10.5083
B	242	-8.36558	0.908919	8.97942	0.929333		-9.2745	-7.45666	8.05009	9.90875
C	163	-9.84429	1.65828	9.27399	1.06974		-11.5026	-8.18602	8.20425	10.3437
M	44	-17.3509	1.14646	12.7205	1.48765		-18.4974	-16.2045	11.2328	14.2081
N	280	-10.4386	2.33081	8.92698	1.13156		-12.7694	-8.1078	7.79542	10.0585
Y	20	-7.925	0.539328	10.335	0.862134		-8.46433	-7.38567	9.47287	11.1971

## Sheet: PT_Site
Group	Site	Count of Valid	avg13C	std13C	avg15N	std15N	ID
A	Baimiao	26	-8.71154	0.798714	9.85769	0.941428	1
A	Dabaoshan	30	-9.13667	1.53633	9.59	0.917006	2
A	Dashanqian	24	-7.98125	1.00906	8.77542	0.857268	3
A	Fuluta	1	-7.9	0	9	0	4
A	Jinggouzi	7	-12.2414	0.725543	9.61286	0.634231	5
A	Shuiquan	13	-7.06923	1.51372	8.6	1.12318	6
A	Tuchengzi	15	-10.0687	2.02343	7.64267	1.10486	7
A	Xindianzi	19	-11.5921	0.89603	10.3579	0.730599	8
B	Chongpingyuan	8	-7.7375	0.211763	9.25	0.771362	9
B	Dahekou	46	-8.01087	0.588006	8.93043	0.925219	10
B	Hengshui	30	-8.31667	1.11208	8.92333	0.792331	11
B	Liangdaicun	25	-8.844	1.67533	9.3864	0.78213	12
B	Liujiawa	3	-8.93333	1.0403	8.56667	0.54365	13
B	Neiyangyuan	10	-8.206	0.414106	9.572	1.05976	14
B	Shijiahe	26	-8.5	0.435263	8.24577	0.476769	15
B	Xiaonanzhuang	16	-7.99375	0.413021	10.475	0.846685	16
B	Xinancheng	51	-8.44706	0.603374	8.97647	0.678692	17
B	Yuwu	5	-9.96	1.49077	8.9	0.583095	18
B	Zhaitouhe	22	-8.41409	0.327062	8.18864	0.400344	19
C	GZ Jianyu	24	-8.76583	0.576353	10.2329	0.530326	20
C	Jianhe	7	-8.98714	0.671878	8.76286	0.459214	21
C	Maojiaping	38	-10.3974	1.52531	9.34211	0.77549	22
C	Matengkong	16	-9.25625	0.794488	8.99375	0.3051	23
C	Sunjianantou	25	-10.7792	1.25484	8.452	0.936713	24
C	Wangdahu	3	-11.7333	1.03387	10.6333	0.418994	25
C	Xishan	19	-11.4237	2.02743	9.22789	0.738459	26
C	Zaoshugounao	9	-8.38889	0.331476	8	1.13529	27
C	Zhongzhuang	2	-10.9	0.5	10.9	0.1	28
C	Zhouyuan	20	-8.455	1.14825	9.675	1.3892	29
M	BGC	6	-16.1067	1.92886	12.345	1.8232	30
M	Daram	1	-17.8	0	12.9	0	31
M	EG	5	-17.682	0.320774	11.54	0.385642	32
M	Maikhan Tolgoi	11	-18.2273	0.595576	12.1909	0.847944	33
M	Taishar	8	-17.5113	0.303663	14.7288	0.438133	34
M	Tevsh	1	-15.4	0	15.8	0	35
M	Ulaanzuukh	12	-17.05	0.75111	12.275	1.00758	36
N	Beiqian	4	-9.225	0.729298	10.5	0.452769	37
N	Changxinyuan	15	-10.2933	1.38346	7.72	0.975158	38
N	Chengyangcheng	1	-17.3	0	10	0	39
N	Chenjiagou	38	-9.68684	1.46416	9.19737	0.756546	40
N	Guanzhuang	13	-10.7031	2.33098	8.23923	0.953532	41
N	Guomian	11	-13.4909	1.61552	7.46364	0.622711	42
N	Laodaojing	11	-14.7727	1.81714	9.22727	0.732481	43
N	Nanwa	1	-12	0	7.9	0	44
N	Qianzhangda	35	-8.93914	1.35532	9.99929	1.31418	45
N	Shangshihe	41	-7.88049	0.476752	9.17	0.716625	46
N	Shenmingpu	9	-12.7	0.883176	8.88889	1.15993	47
N	Songzhuang	1	-8.1	0	11.2	0	48
N	Tumen	1	-12	0	7.7	0	49
N	Xinzhuang	1	-16.3	0	12.1	0	50
N	Xiyasi	25	-11.644	2.18212	8.228	0.95646	51
N	Zhenghan	73	-11.0452	1.60402	8.78082	0.763851	52
Y	Hulugou	8	-8.05	0.364005	10.4625	1.09993	-
Y	Yuhuangmiao	12	-7.84167	0.615709	10.25	0.643558	-

## Sheet: YHM
Site	Context	Period	RelativeDating	DateGroup	Individual	Sex	Group	Age	TestID	C/N	δ13C‰	δ15N‰
Yuhuangmiao	M5	Yuhuangmiao	600–450	Spring Autumn	M5	M	YHM_M	16–17	BAWT001	2.8	-6.8	9.9
Yuhuangmiao	M240	Yuhuangmiao	600–450	Spring Autumn	M240	F	YHM_F	20–22	BAWT018	2.8	-7.8	11.5
Yuhuangmiao	M248	Yuhuangmiao	600–450	Spring Autumn	M248	F	YHM_F	22–24	BAWT049	2.8	-7.7	9.9
Yuhuangmiao	M391	Yuhuangmiao	600–450	Spring Autumn	M391	F	YHM_F	25	BAWT036	2.8	-8.5	9.6
Yuhuangmiao	M400	Yuhuangmiao	600–450	Spring Autumn	M400	M	YHM_M	25	BAWT053	2.8	-7.5	10.1
Yuhuangmiao	M218	Yuhuangmiao	600–450	Spring Autumn	M218	F	YHM_F	35	BAWT015	2.8	-7.9	10.9
Yuhuangmiao	M295	Yuhuangmiao	600–450	Spring Autumn	M295	M	YHM_M	40–45	BAWT032	2.8	-7.7	9.8
Yuhuangmiao	M190	Yuhuangmiao	600–450	Spring Autumn	M190	M	YHM_M	40–45	BAWT046	2.8	-8.3	10
Yuhuangmiao	M298	Yuhuangmiao	600–450	Spring Autumn	M298	F	YHM_F	45	BAWT033	2.8	-8.7	9.2
Yuhuangmiao	M185	Yuhuangmiao	600–450	Spring Autumn	M185	F	YHM_F	45–50	BAWT005	2.8	-8.8	10.3
Yuhuangmiao	M271	Yuhuangmiao	600–450	Spring Autumn	M271	M	YHM_M	50–55	BAWT028	2.8	-7.5	11.1
Yuhuangmiao	M181	Yuhuangmiao	600–450	Spring Autumn	M181	M	YHM_M	56	BAWT045	2.9	-6.9	10.7
Hulugou	M101	Hulugou	550–450	Spring Autumn	M101	M	HLG_M	18–20	BAWT070	2.8	-8.8	9.2
Hulugou	M62	Hulugou	550–450	Spring Autumn	M62	M	HLG_M	25	BAWT079	2.9	-8	11.1
Hulugou	M111	Hulugou	550–450	Spring Autumn	M111	M	HLG_M	35–40	BAWT073	2.8	-8.3	9.1
Hulugou	M20	Hulugou	550–450	Spring Autumn	M20	M	HLG_M	35–40	BAWT074	2.8	-7.7	10
Hulugou	M35	Hulugou	550–450	Spring Autumn	M35	M	HLG_M	35–40	BAWT075	3.3	-7.5	12.8
Hulugou	M50	Hulugou	550–450	Spring Autumn	M50	F	HLG_F	30	BAWT077	3.1	-8.1	10.7
Hulugou	M11	Hulugou	550–450	Spring Autumn	M11	M	HLG_M	adult	BAWT072	2.8	-8	10.6
Hulugou	M52-1	Hulugou	550–450	Spring Autumn	M52-1	M	HLG_M	adult	BAWT078	2.8	-8	10.2

## Sheet: References
Cai Huiping 蔡慧娉, Shang Xue 尚雪, Hu Yaowu 胡耀武, Wang Zhiyou 王志友 and Xu Yongchu 徐雍初. 2023. Shaanxi Xi’an Matengkong yizhi Chunqiu shiqi Qinren shipu fenxi 陕西西安马腾空遗址春秋时期秦人食谱分析. Disiji yanjiu 第四纪研究, 43(5): 1493–1502.
Chen Xianglong 陈相龙, Wang Minghui 王明辉 and Wang Peng 王鹏. 2022. Hebei Zhangjiakou Baimiao mudi Dongzhou renqun Huaxiahua de shengye jingji jichu 河北张家口白庙墓地东周人群华夏化的生业经济基础. Disiji yanjiu 第四纪研究, 42(4): 1136–1147.
Cui, Mengjie, Shang, Xue, Hu, Yaowu, Ding, Yan, Li, Yanfeng and Hu, Songmei. 2021. Farmers or nomads: isotopic evidence of human-animal interactions (770BCE to 221BCE) in northern Shaanxi, China. Frontiers in earth science (Lausanne) 9: 791323.
Dong, Yu, Morgan, Chelsea, Chinenov, Yurii, Zhou, Ligang, Fan, Wenquan, Ma, Xiaolin and Pechenkina, Kate. 2017. Shifting diets and the rise of male-biased inequality on the Central Plains of China during Eastern Zhou. Proceedings of the National Academy of Sciences 114(5): 932–937.
Fenner, Jack N., Tumen, Dashtseveg and Khatanbaatar, Dorjpurev. 2014. Food fit for a Khan: stable isotope analysis of the elite Mongol Empire cemetery at Tavan Tolgoi, Mongolia. Journal of Archaeological Science 46: 231–244.
Grupe, Gisela, Marx, Michael, Schellerer, Pia-Maria, Bemmann, Jan, Brosseder, Ursula, Yeruul-Erdene, Chimiddorj‬ and Gantulga, Jamiyan-Ombo. 2019. Bioarchaeology of Bronze and Iron Age skeletal finds from a microregion in Central Mongolia. Anthropologischer Anzeiger 76(3): 233–243.
Gu Yucai 顾玉才. 2007. Neimenggu Helingeerxian Tuchengzi yizhi Zhanguo shiqi rengu yanjiu 内蒙古和林格尔县土城子遗址战国时期人骨研究. PhD dissertation. Changchun: Jilin University.
Hou Liangliang 侯亮亮, Wang Ning 王宁, Lyu Peng 吕鹏, Hu Yaowu 胡耀武, Song Guoding 宋国定 and Wang Changsui 王昌燧. 2012. Shenmingpu yizhi Zhanguo zhi liang Han xianmin shiwu jiegou he nongye jingji de zhuanbian 申明铺遗址战国至两汉先民食物结构和农业经济的转变. Zhongguo kexue: diqiu kexue 中国科学: 地球科学, 42(7): 1018–1025.
Hou, Liangliang, Hu, Chunbai, Wu, Tianhui, Zhao, Yanni, Deng, Hui and Guo, Yi. 2021. Human subsistence strategy in the Ordos Plateau, Inner Mongolia, China, during the Qin and Han dynasties: using stable isotope analysis. International Journal of Osteoarchaeology 31(5): 833–845.
Lan Dong 兰栋. 2017. Shaanxi Chunhua Zaoshugounao yizhi chutu ren he dongwu guge de tongweisu fenxi 陕西淳化枣树沟脑遗址出土人和动物骨骼的同位素分析. MA thesis. Xi’an: Northwest University.
Li Nan 李楠, He Jianing 何嘉宁, Li Zhao 李钊, Zhong Jianrong 种建荣, Yang Yingliang 杨颖亮 and Pan Yan 潘岩. 2021. Shaanxi Zhougongmiao yizhi ren he dongwu guge de C, N wending tongweisu fenxi 陕西周公庙遗址人和动物骨骼的C、N稳定同位素分析. Nanfang wenwu 南方文物, (5): 173–179.
Li, Xin, Zhang, Shanjia, Lu, Minxia, Qiu, Menghan, Wen, Shaoqing and Ma, Minmin. 2020. Dietary shift and social hierarchy from the proto-Shang to Zhou dynasty in the Central Plains of China. Environmental Research Letters 15(3): 035002.
Ling Xue 凌雪, Chen Liang 陈靓, Tian Yaqi 田亚岐, Li Yin 李迎, Zhao Congcang 赵丛苍 and Hu Yaowu 胡耀武. 2010a. Shaanxi Fengxiang Sunjianantou Qinmu chutu rengu zhong C he N tongweisu fenxi 陕西凤翔孙家南头秦墓出土人骨中C和N同位素分析. Renleixue xuebao 人类学学报, 29(1): 54–61.
Ling Xue 凌雪, Chen Xi 陈曦, Sun Bingjun 孙秉君, Zhang Tian’en 张天恩, Chen Liang 陈靓 and Zhao Congcang 赵丛苍. 2017. Hancheng Liangdaicun Ruiguo mudi chutu Xizhou wanqi rengu de wending tongweisu fenxi 韩城梁带村芮国墓地出土西周晚期人骨的稳定同位素分析. In: Wenhua Yichan Yanjiu Yu Baohu Jishu Jiaoyubu Zhongdian Shiyanshi 文化遗产研究与保护技术教育部重点实验室, Xibei Daxue Sichou Zhilu Wenhua Yichan Baohu Yu Kaoguxue Yanjiu Zhongxin 西北大学丝绸之路文化遗产保护与考古学研究…
Ling Xue 凌雪, Wang Wang sheng 王望生, Chen Liang 陈靓, Sun Lijuan 孙丽娟 and Hu Yaowu 胡耀武. 2010b. Baoji Jianhe mudi chutu Zhanguo shiqi Qin rengu de wending tongweisu fenxi 宝鸡建河墓地出土战国时期秦人骨的稳定同位素分析. Kaogu yu wenwu 考古与文物, (1): 95–98.
Ling Xue 凌雪, Wang Yishu 王奕舒, Yue Qi 岳起, Xie Gaowen 谢高文, Chen Liang 陈靓 and Lan Dong 兰栋. 2019. Shaanxi Guanzhong jianyu Zhanguo Qinmu chutu rengu de tan dan tongweisu fenxi 陕西关中监狱战国秦墓出土人骨的碳氮同位素分析. Wenbo 文博, (3): 69–73.
Ling Xue 凌雪. 2010. Qinren shipu yanjiu 秦人食谱研究. PhD dissertation. Xi’an: Northwest University.
Liu Keyu 刘柯雨, Sun Zhouyong 孙周勇, Sun Zhanwei 孙战伟, Shao Jing 邵晶, Chen Liang 陈靓 and Ling Xue 凌雪. 2022. Huangling Zhaitouhe yu Shijiahe mudi rengu de tan dan wending tongweisu 黄陵寨头河与史家河墓地人骨的碳氮稳定同位素. Renleixue xuebao 人类学学报, 41(3): 419–428.
Liu Xiaodi 刘晓迪, Wei Dong 魏东, Wang Tingting 王婷婷, Zhang Xinyu 张昕煜 and Hu Yaowu 胡耀武. 2021. Neimenggu dongnanbu Zhanguo shiqi de nongye jingji ji renqun ronghe 内蒙古东南部战国时期的农业经济及人群融合. Renleixue xuebao 人类学学报, 40(5): 764–775.
Machicek, Michelle L. 2011. Reconstructing diet, health and activity patterns in early nomadic pastoralist communities of Inner Asia. PhD dissertation. Sheffield: University of Sheffield.
Miller, Melanie J., Dong, Yu, Pechenkina, Kate, Fan, Wenquan and Halcrow, Siân E. 2020. Raising girls and boys in early China: stable isotope data reveal sex differences in weaning and childhood diets during the Eastern Zhou era. American Journal of Physical Anthropology 172(4): 567–585.
Ningxia Wenwu Kaogu Yanjiusuo 宁夏文物考古研究所. 2016. Wangdahu yu Jiulongshan: beifang qingtong wenhua mudi 王大户与九龙山: 北方青铜文化墓地. 2 vols. Beijing: Wenwu Chubanshe 文物出版社.
Pei Deming 裴德明, Hu Yaowu 胡耀武, Yang Yimin 杨益民, Zhang Quanchao 张全超, Zhang Guowen 张国文, Tian Jianwen 田建文 and Wang Changsui 王昌燧. 2008. Shanxi Xiangning Neiyangyuan yizhi xianmin shiwu jiegou fenxi 山西乡宁内阳垣遗址先民食物结构分析. Renleixue xuebao 人类学学报, (4): 379–384.
Sun Yuze 孙语泽. 2019. Hengshui mudi ren he dongwu guge de C, N wending tongweisu fenxi 横水墓地人和动物骨骼的C、N稳定同位素分析. MA thesis. Taiyuan: Shanxi University.
Sun Yuze 孙语泽. 2023. Shanxi Yicheng Dahekou Xizhou mudi rengu de tan, dan wending tongweisu yanjiu 山西翼城大河口西周墓地人骨的碳, 氮稳定同位素研究. PhD dissertation. Changchun: Jilin University.
Tang Miao 唐淼, Wang Xiaoyi 王晓毅, Hou Kan 侯侃 and Hou Liangliang 侯亮亮. 2018. Shanxi Jinzhong Xiaonanzhuang mudi rengu de C, N wending tongweisu: shixi xiaomai zai shanxi de tuiguang 山西晋中小南庄墓地人骨的C、N稳定同位素: 试析小麦在山西的推广人类学学报, 37(2): 318–330.
Tao Dawei 陶大卫, Zhang Guowen 张国文, Zhou Yawei 周亚威, Chen Chaoyun 陈朝云 and Han Guohe 韩国河. 2019. Shengwu kaogu suojian liang Zhou shiqi Guanzhuang juluo de renqun yu shehui 生物考古所见两周时期官庄聚落的人群与社会. Renleixue xuebao 人类学学报, 40(2): 320–327.
Tao, Dawei, Liu, Fei, Ren, Guang, Richards, Michael P. and Zhang, Guowen. 2021. Complexity of agricultural economies in the Yiluo region in the late Neolithic and bronze age (3500–221 BC): an integrated stable isotope and archeobotanical study from the Tumen site, North China. International Journal of Osteoarchaeology 31(6): 1079–1094.
Tao, Dawei, Zhang, Guowen, Zhou, Yawei and Zhao, Haizhou. 2020. Investigating wheat consumption based on multiple evidences: stable isotope analysis on human bone and starch grain analysis on dental calculus of humans from the Laodaojing cemetery, Central Plains, China. International Journal of Osteoarchaeology 30(5): 594–606.
Wang Fen 王芬, Song Yanbo 宋艳波, Li Baoshuo 李宝硕, Fan Rong 樊榕, Jin Guiyun 靳桂云 and Yuan Shiling 苑世领. 2013. Beiqian yizhi ren he dongwugu de C, N wending tongweisu fenxi 北阡遗址人和动物骨的C、N稳定同位素分析. Zhongguo kexue: diqiu kexue 中国科学: 地球科学, 43(12): 2029–2036.
Wang Yishu 王奕舒, Ling Xue 凌雪, Liang Yun 梁云, Hou Hongwei 侯宏伟, Hong Xiuyuan 洪秀媛 and Chen Liang 陈靓. 2019. Gangu Maojiaping yizhi Qinrengu de tan dan tongwiesu fenxi 甘谷毛家坪遗址秦人骨的碳氮同位素研究. Xibei Dxue xuebao (ziran kexue ban) 西北大学学报 (自然科学版), 49(5): 729–735.
Wei Caiyun 魏彩云. 2004. Liyong δ13C, δ15N fenxi Zhongguo bufen diqu gudai jumin shiwu jiegou 利用δ13C、δ15N分析中国部分地区古代居民食物结构. MA thesis. Beijing: Peking University.
Wei Xiaoyang 魏潇洋, Zhong Jianrong 种建荣, Sun Zhanwei 孙战伟, Cheng Liang 陈靓, Lei Shuai 雷帅 and Ling Xue 凌雪. 2021. Liujiawa yizhi Chunqiu shiqi Ruguo xianmin shenghuo fangshi chutan: jiyu rengu wending tongweisu fenxi 刘家洼遗址春秋时期芮国先民生活方式初探——基于人骨稳定同位素分析. Disiji yanjiu 第四纪研究, 41(5): 1466–1474.
Xue Pengjing 薛鹏锦. 2015. Tunliu Yuwu Zhanguo zhi liang Han shiqi rengu de C, N wending tongweisu fenxi 屯留余吾战国至两汉时期人骨的C、N稳定同位素分析. MA thesis. Taiyuan: Shanxi University.
Yang Bowen 杨博闻, Fan Wenquan 樊温泉, Miller, Melanie J., Pechenkina, Kate and Dong Yu 董豫. 2022. Henan Longhu Guomian Yichang yizhi Dongzhou dao liang Han xianmin shipu de zhuanbian 河南龙湖国棉一厂遗址东周到两汉先民食谱的转变. Disiji yanjiu 第四纪研究, 42(6): 1737–1748.
Yoneda, Minoru, Gakuhari, Takashi, Omori, Takayuki, Ozaki, Hiromasa, Matsuzaki, Hiroyuki, Ito, Shigeru and Kobayashi, Koichi. 2016. Carbon and nitrogen stable isotope ratios and radiocarbon ages on the skeletal remains from Daram and Tevsh sites of the Bronze Age, Mongolia. In: Miyamoto, Kazuo and Obata, Hiroki (eds.). Excavations at Daram and Tevsh sites: a report on joint Mongolian-Japanese exc…
Zhang Quanchao 张全超, Eng, Jacqueline T., Wang Lixin 王立新 and Ta La 塔拉. 2008. Neimenggu Linxixian Jinggouzi xiqu mudi rengu de wending tongweisu fenxi 内蒙古林西县井沟子西区墓地人骨的稳定同位素分析. In: Jilin Daxue Bianjiang Kaogu Yanjiu Zhongxin 吉林大学边疆考古研究中心 (ed.). Bianjiang kaogu yanjiu 7: 322–327. Beijing: Kexue Chubanshe 科学出版社.
Zhang Quanchao 张全超, Zhang Qun 张群, Peng Shanguo 彭善国, Wang Lixin 王立新, Zhu Yanping 朱延平 and Guo Zhizhong 郭治中. 2015. Neimenggu Chifengshi Dashanqian yizhi Xiajiadian shangceng wenhua “jisikeng” chutu rengu wending tongweisu fenxi 内蒙古赤峰市大山前遗址夏家店上层文化 “祭祀坑” 出土人骨稳定同位素分析. Kaogu yu wenwu 考古与文物, (4): 107–110.
Zhang Quanchao 张全超, Zhu Hong 朱泓, Hu Yaowu 胡耀武, Li Yuzhong 李玉中 and Cao Jian’en 曹建恩. 2006. Neimenggu Helingeerxian Xindianzi mudi gudai jumin de shipu fenxi 内蒙古和林格尔县新店子墓地古代居民的食谱分析. Wenwu 文物, (1): 87–91.
Zhang Xinyu 张昕煜, Zhang Xu 张旭, Suo Mingjie 索明杰, Wei Dong 魏东 and Hu Yaowu 胡耀武. 2018. Dongzhou shiqi Neimenggu zhongnanbu renqun he wenhua ronghe jincheng zhong de nongye jingji: yi Helingeer Dabaoshan mudi rengu C, N wending tongweisu fenxi weili 东周时期内蒙古中南部人群和文化融合进程中的农业经济——以和林格尔大堡山墓地人骨C、N稳定同位素分析为例. Zhongguo kexue: diqiu kexue 中国科学: 地球科学, 48(2): 200–209.
Zhang Xuelian 张雪莲, Qiu Shihua 仇士华, Zhong Jian 钟建 and Liang Zhonghe 梁中合. 2012. Shandong Tengzhoushi Qianzhangda mudi chutu rengu de tan, dan wending tongweisu fenxi 山东滕州市前掌大墓地出土人骨的碳、氮稳定同位素分析. Kaogu 考古, (9): 83–96.
Zhang, Guowen, Zhang, Jihua, Zhao, Lingyi, Tao, Dawei, Zhou, Yawei, Han, Guohe and Richards, Michael P. 2020. Reconstructing diets and subsistence strategies of the Bronze Age humans from the Central Plains of China: a stable isotopic study on the Nanwa site. International Journal of Osteoarchaeology 30(3): 362–374.
Zhao Yanni 赵燕妮. 2020. Neimenggu Fuluta mudi dongwu guge de C, N wending tongweisu fenxi 内蒙古福路塔墓地动物骨骼的C、N稳定同位素分析. MA thesis. Taiyuan: Shanxi University.
Zhou Ligang 周立刚, Han Chaohui 韩朝会, Sun Lei 孙蕾 and Hu Guoqiang 呼国强. 2021a. Henan Qixian Songzhuang Dongzhou mudi rengu wending tongweisu fenxi: Dongzhou guizu yu xunren shipu chutan 河南淇县宋庄东周墓地人骨稳定同位素分析——东周贵族与殉人食谱初探. Renleixue xuebao 人类学学报, 40(1): 63–74.
Zhou Ligang 周立刚. 2020. Xinyang Chengyangcheng dengdi Dongzhou guizu rengu wending tongweisu fenxi 信阳城阳城等地东周贵族人骨稳定同位素分析. Huaxia kaogu 华夏考古, (5): 60–65.
Zhou, Ligang, Garvie-Lok, Sandra J., Fan, Wenquan and Chu, Xiaolong. 2017. Human diets during the social transition from territorial states to empire: stable isotope analysis of human and animal remains from 770 BCE to 220 CE on the Central Plains of China. Journal of Archaeological Science: Reports 11: 211–223.
Zhou, Ligang, Hou, Y., Wang, J., Han, Z. and Garvie-Lok, Sandra J. 2018. Animal husbandry strategies in Eastern Zhou China: an isotopic study on faunal remains from the Central Plains. International Journal of Osteoarchaeology 28(3): 354–363.
Zhou, Ligang, Yang, Shugang, Han, Zhaohui, Sun, Lei and Garvie-Lok, Sandra J. 2019. Social stratification and human diet in the Eastern Zhou China: an isotopic view from the Central Plains. Archaeological Research in Asia 20: 100162.
Zhou, Yawei, Fu, Rongyu, Zheng, Lichao, Yan, Fei and Wang, Qian. 2021b. Social stratification during the Eastern Zhou dynasty of China (771–476 BCE): mortuary and stable isotopic analyses of the Shangshihe cemetery. International Journal of Osteoarchaeology 31(6): 1001–1029.
